# Supplementary material for: Comparative genomics analysis of mononuclear phagocyte subsets confirms homology between lymphoid tissue-resident and dermal XCR1+ DCs in mouse and human and distinguishes them from Langerhans cells
Source: J Immunol Methods. 2016 May;432:35–49. doi: 10.1016/j.jim.2016.02.023 (PMC4859332; doi:10.1016/j.jim.2016.02.023)
Supplement: Supplementary file 1 — Supplementary material. [file mmc1.xlsx]

## Sheet: dataset_identity_nomenclature
	Mouse										Human
	GEO_Serie	Dataset ID	GEO_Sample_ID	GEO_sample_title	cell_type_selection_phenotype	tissue	cell_type	nomenclature_1	nomenclature_2		Dataset	Dataset	.cel_file	file_title	cell_type_selection_phenotype	tissue	cell_type	nomenclature_1	nomenclature_2
	GSE49358	b	GSM1198073	WT Blood Ly6C monocyte, steady-state, replicate 1	CD11b+Ly6Chigh	Blood	cMo	BD_cMo_b	BD_Mo		GSE35457	A	GSM868889	blood-cd14-mono-1	CD45+CD3-CD19-CD20-CD56-HLA-DR+CD14+CD16-	Blood	cMo	BD_cMo_A	BD_cMo
			GSM1198074	WT Blood Ly6C monocyte, steady-state, replicate 2	CD11b+Ly6Chigh	Blood	cMo	BD_cMo_b	BD_Mo				GSM868890	blood-cd14-mono-2	CD45+CD3-CD19-CD20-CD56-HLA-DR+CD14+CD16-	Blood	cMo	BD_cMo_A	BD_cMo
			GSM1198075	WT Blood Ly6C monocyte, steady-state, replicate 3	CD11b+Ly6Chigh	Blood	cMo	BD_cMo_b	BD_Mo				GSM868891	blood-cd14-mono-3	CD45+CD3-CD19-CD20-CD56-HLA-DR+CD14+CD16-	Blood	cMo	BD_cMo_A	BD_cMo
			GSM1198076	WT Dermis P1, steady-state, replicate 1	CD11b+CD64lowLy6ChighCCR2+MHCII-	Skin	cMo	SK_cMo_b	SK_cMo				GSM868892	blood-cd14-mono-4	CD45+CD3-CD19-CD20-CD56-HLA-DR+CD14+CD16-	Blood	cMo	BD_cMo_A	BD_cMo
			GSM1198077	WT Dermis P1, steady-state, replicate 2	CD11b+CD64lowLy6ChighCCR2+MHCII-	Skin	cMo	SK_cMo_b	SK_cMo				GSM868893	blood-cd14-mono-5	CD45+CD3-CD19-CD20-CD56-HLA-DR+CD14+CD16-	Blood	cMo	BD_cMo_A	BD_cMo
			GSM1198078	WT Dermis P1, steady-state, replicate 3	CD11b+CD64lowLy6ChighCCR2+MHCII-	Skin	cMo	SK_cMo_b	SK_cMo				GSM868877	bd-cd14-mono-1	CD45+CD3-CD19-CD20-CD56-HLA-DR+CD14+CD16-	Blood	cMo	BD_cMo_A	BD_cMo
			GSM1198079	WT Dermis P2, steady-state, replicate 1	CD11b+CD64+Ly6ChighCCR2+MHCII+	Skin	MoDC_A	SK_MoDC_A_b	SK_MoDC				GSM868883	blood-cd14_cd16-mono-1	CD45+CD3-CD19-CD20-CD56-HLA-DR+CD14+CD16+	Blood	intMo	BD_intMo_A	BD_intMo
			GSM1198080	WT Dermis P2, steady-state, replicate 2	CD11b+CD64+Ly6ChighCCR2+MHCII+	Skin	MoDC_A	SK_MoDC_A_b	SK_MoDC				GSM868884	blood-cd14_cd16-mono-2	CD45+CD3-CD19-CD20-CD56-HLA-DR+CD14+CD16+	Blood	intMo	BD_intMo_A	BD_intMo
			GSM1198081	WT Dermis P2, steady-state, replicate 3	CD11b+CD64+Ly6ChighCCR2+MHCII+	Skin	MoDC_A	SK_MoDC_A_b	SK_MoDC				GSM868885	blood-cd14_cd16-mono-3	CD45+CD3-CD19-CD20-CD56-HLA-DR+CD14+CD16+	Blood	intMo	BD_intMo_A	BD_intMo
			GSM1198082	WT Dermis P3, steady-state, replicate 1	CD11b+CD64+Ly6ClowCCR2+MHCII+	Skin	MoDC_B	SK_MoDC_B_b	SK_MoDC				GSM868886	blood-cd14_cd16-mono-4	CD45+CD3-CD19-CD20-CD56-HLA-DR+CD14+CD16+	Blood	intMo	BD_intMo_A	BD_intMo
			GSM1198083	WT Dermis P3, steady-state, replicate 2	CD11b+CD64+Ly6ClowCCR2+MHCII+	Skin	MoDC_B	SK_MoDC_B_b	SK_MoDC				GSM868887	blood-cd14_cd16-mono-5	CD45+CD3-CD19-CD20-CD56-HLA-DR+CD14+CD16+	Blood	intMo	BD_intMo_A	BD_intMo
			GSM1198084	WT Dermis P3, steady-state, replicate 3	CD11b+CD64+Ly6ClowCCR2+MHCII+	Skin	MoDC_B	SK_MoDC_B_b	SK_MoDC				GSM868888	blood-cd14_cd16-mono-6	CD45+CD3-CD19-CD20-CD56-HLA-DR+CD14+CD16+	Blood	intMo	BD_intMo_A	BD_intMo
			GSM1198085	WT Dermis P4, steady-state, replicate 1	CD11b+CD64+Ly6C-CCR2-MHCII-	Skin	Macrophage_A	SK_Mac_A_b	SK_Mac				GSM868899	blood-cd16-mono-1	CD45+CD3-CD19-CD20-CD56-HLA-DR+CD14-CD16+	Blood	ncMo	BD_ncMo_A	BD_ncMo
			GSM1198086	WT Dermis P4, steady-state, replicate 2	CD11b+CD64+Ly6C-CCR2-MHCII-	Skin	Macrophage_A	SK_Mac_A_b	SK_Mac				GSM868900	blood-cd16-mono-2	CD45+CD3-CD19-CD20-CD56-HLA-DR+CD14-CD16+	Blood	ncMo	BD_ncMo_A	BD_ncMo
			GSM1198087	WT Dermis P4, steady-state, replicate 3	CD11b+CD64+Ly6C-CCR2-MHCII-	Skin	Macrophage_A	SK_Mac_A_b	SK_Mac				GSM868901	blood-cd16-mono-3	CD45+CD3-CD19-CD20-CD56-HLA-DR+CD14-CD16+	Blood	ncMo	BD_ncMo_A	BD_ncMo
			GSM1198088	WT Dermis P5, steady-state, replicate 1	CD11b+CD64+Ly6C-CCR2-MHCII+	Skin	Macrophage_B	SK_Mac_B_b	SK_Mac				GSM868902	blood-cd16-mono-4	CD45+CD3-CD19-CD20-CD56-HLA-DR+CD14-CD16+	Blood	ncMo	BD_ncMo_A	BD_ncMo
			GSM1198089	WT Dermis P5, steady-state, replicate 2	CD11b+CD64+Ly6C-CCR2-MHCII+	Skin	Macrophage_B	SK_Mac_B_b	SK_Mac				GSM868903	blood-cd16-mono-5	CD45+CD3-CD19-CD20-CD56-HLA-DR+CD14-CD16+	Blood	ncMo	BD_ncMo_A	BD_ncMo
			GSM1198090	WT Dermis P5, steady-state, replicate 3	CD11b+CD64+Ly6C-CCR2-MHCII+	Skin	Macrophage_B	SK_Mac_B_b	SK_Mac				GSM868878	bd-cd16-mono-1	CD45+CD3-CD19-CD20-CD56-HLA-DR+CD14-CD16+	Blood	ncMo	BD_ncMo_A	BD_ncMo
			GSM1198091	WT Dermis CD11b+ DC, steady-state, replicate 1	CD11b+CD24-CD64-MHCII+	Skin	CD11b+_DDC	SK_CD11b+_DDC_b	SK_CD11b+_DDC				GSM868894	blood-cd141-dc-1	CD45+CD3-CD19-CD20-CD56-HLA-DR+CD14-CD16-CD141hiCD11cint	Blood	CD141high_DC	BD_CD141high_DC_A	BD_CD141high_DC
			GSM1198092	WT Dermis CD11b+ DC, steady-state, replicate 2	CD11b+CD24-CD64-MHCII+	Skin	CD11b+_DDC	SK_CD11b+_DDC_b	SK_CD11b+_DDC				GSM868895	blood-cd141-dc-2	CD45+CD3-CD19-CD20-CD56-HLA-DR+CD14-CD16-CD141hiCD11cint	Blood	CD141high_DC	BD_CD141high_DC_A	BD_CD141high_DC
			GSM1198093	WT Dermis CD11b+ DC, steady-state, replicate 3	CD11b+CD24-CD64-MHCII+	Skin	CD11b+_DDC	SK_CD11b+_DDC_b	SK_CD11b+_DDC				GSM868896	blood-cd141-dc-3	CD45+CD3-CD19-CD20-CD56-HLA-DR+CD14-CD16-CD141hiCD11cint	Blood	CD141high_DC	BD_CD141high_DC_A	BD_CD141high_DC
			GSM1198102	WT CLN CD11b+ migDC, steady-state, replicate 1	CD11c+MHCIIhiCD11b+CD24-CD64-	CLN	CD11b+_migDC	CLN_CD11b+_migDC_b	CLN_CD11b+_migDC				GSM868897	blood-cd141-dc-4	CD45+CD3-CD19-CD20-CD56-HLA-DR+CD14-CD16-CD141hiCD11cint	Blood	CD141high_DC	BD_CD141high_DC_A	BD_CD141high_DC
			GSM1198103	WT CLN CD11b+ migDC, steady-state, replicate 2	CD11c+MHCIIhiCD11b+CD24-CD64-	CLN	CD11b+_migDC	CLN_CD11b+_migDC_b	CLN_CD11b+_migDC				GSM868898	blood-cd141-dc-5	CD45+CD3-CD19-CD20-CD56-HLA-DR+CD14-CD16-CD141hiCD11cint	Blood	CD141high_DC	BD_CD141high_DC_A	BD_CD141high_DC
			GSM1198104	WT CLN CD11b+ migDC, steady-state, replicate 3	CD11c+MHCIIhiCD11b+CD24-CD64-	CLN	CD11b+_migDC	CLN_CD11b+_migDC_b	CLN_CD11b+_migDC				GSM868904	blood-cd1c-dc-1	CD45+CD3-CD19-CD20-CD56-HLA-DR+CD14-CD16-CD141-CD11c+	Blood	CD1c+_DC	BD_CD1c+_DC_A	BD_CD1c+_DC
	GSE65309		GSM1592235	BMN_FS1_MoGene	CD11b+MHCII+CD24+	Skin	LC	SK_LC_b	SK_LC				GSM868905	blood-cd1c-dc-2	CD45+CD3-CD19-CD20-CD56-HLA-DR+CD14-CD16-CD141-CD11c+	Blood	CD1c+_DC	BD_CD1c+_DC_A	BD_CD1c+_DC
			GSM1592236	BMN_FS2_MoGene	CD11b+MHCII+CD24+	Skin	LC	SK_LC_b	SK_LC				GSM868906	blood-cd1c-dc-3	CD45+CD3-CD19-CD20-CD56-HLA-DR+CD14-CD16-CD141-CD11c+	Blood	CD1c+_DC	BD_CD1c+_DC_A	BD_CD1c+_DC
			GSM1592237	BMN_FS3_MoGene	CD11b+MHCII+CD24+	Skin	LC	SK_LC_b	SK_LC				GSM868907	blood-cd1c-dc-4	CD45+CD3-CD19-CD20-CD56-HLA-DR+CD14-CD16-CD141-CD11c+	Blood	CD1c+_DC	BD_CD1c+_DC_A	BD_CD1c+_DC
	GSE74276		GSM1916134	pDC.CLN_1	CD45+Lin-CD117-CD11b-CD11clowMHC-II- to lowPDCA-1+B220+Ly6C+	CLN	pDC	CLN_pDC_b	pDC				GSM868908	blood-cd1c-dc-5	CD45+CD3-CD19-CD20-CD56-HLA-DR+CD14-CD16-CD141-CD11c+	Blood	CD1c+_DC	BD_CD1c+_DC_A	BD_CD1c+_DC
			GSM1916135	pDC.CLN_2	CD45+Lin-CD117-CD11b-CD11clowMHC-II- to lowPDCA-1+B220+Ly6C+	CLN	pDC	CLN_pDC_b	pDC				GSM868909	blood-dc1c-dc-6	CD45+CD3-CD19-CD20-CD56-HLA-DR+CD14-CD16-CD141-CD11c+	Blood	CD1c+_DC	BD_CD1c+_DC_A	BD_CD1c+_DC
			GSM1916136	pDC.CLN_3	CD45+Lin-CD117-CD11b-CD11clowMHC-II- to lowPDCA-1+B220+Ly6C+	CLN	pDC	CLN_pDC_b	pDC				GSM868879	blood-pdc-1	CD45+CD3-CD19-CD20-CD56-HLA-DR+CD14-CD16-CD11c-CD123++	Blood	pDC	BD_pDC_A	BD_pDC
	GSE15907	a	GSM538280	DC.LC.Sk#4	CD103-CD3-MHCII+CD11b+CD45+	Skin	LC	SK_LC_a	SK_LC				GSM868880	blood-pdc-2	CD45+CD3-CD19-CD20-CD56-HLA-DR+CD14-CD16-CD11c-CD123++	Blood	pDC	BD_pDC_A	BD_pDC
			GSM538281	DC.LC.Sk#5	CD103-CD3-MHCII+CD11b+CD45+	Skin	LC	SK_LC_a	SK_LC				GSM868881	blood-pdc-3	CD45+CD3-CD19-CD20-CD56-HLA-DR+CD14-CD16-CD11c-CD123++	Blood	pDC	BD_pDC_A	BD_pDC
			GSM854299	DC.pDC.8+.SLN#1	CD3e-CD45+B220+CD11clow/intGR1highCD8a+	CLN	pDC_8+	CLN_pDC_a	pDC				GSM868882	blood-pdc-4	CD45+CD3-CD19-CD20-CD56-HLA-DR+CD14-CD16-CD11c-CD123++	Blood	pDC	BD_pDC_A	BD_pDC
			GSM854300	DC.pDC.8+.SLN#2	CD3e-CD45+B220+CD11clow/intGR1highCD8a+	CLN	pDC_8+	CLN_pDC_a	pDC				GSM868922	skin-cd141-dc-1	CD45+CD3-CD19-CD20-CD56-HLA-DR+CD14-CD16-CD141hiCD11clowCD1adim	Skin	CD141high_DDC_A	SK_CD141high_DDC_A	SK_CD141high_DDC_A
			GSM854301	DC.pDC.8+.SLN#3	CD3e-CD45+B220+CD11clow/intGR1highCD8a+	CLN	pDC_8+	CLN_pDC_a	pDC				GSM868923	skin-cd141-dc-2	CD45+CD3-CD19-CD20-CD56-HLA-DR+CD14-CD16-CD141hiCD11clowCD1adim	Skin	CD141high_DDC_A	SK_CD141high_DDC_A	SK_CD141high_DDC_A
			GSM538245	DC.4+.SLN#1	CD3e-CD45+CD11b+CD4+CD11chighCD8a-	CLN	CD11b+_LT-DC	CLN_CD11b+_LT-DC_a	CLN_CD11b+_LT-DC				GSM868924	skin-cd141-dc-3	CD45+CD3-CD19-CD20-CD56-HLA-DR+CD14-CD16-CD141hiCD11clowCD1adim	Skin	CD141high_DDC_A	SK_CD141high_DDC_A	SK_CD141high_DDC_A
			GSM538246	DC.4+.SLN#2	CD3e-CD45+CD11b+CD4+CD11chighCD8a-	CLN	CD11b+_LT-DC	CLN_CD11b+_LT-DC_a	CLN_CD11b+_LT-DC				GSM868925	skin-cd141-dc-4	CD45+CD3-CD19-CD20-CD56-HLA-DR+CD14-CD16-CD141hiCD11clowCD1adim	Skin	CD141high_DDC_A	SK_CD141high_DDC_A	SK_CD141high_DDC_A
			GSM538247	DC.4+.SLN#3	CD3e-CD45+CD11b+CD4+CD11chighCD8a-	CLN	CD11b+_LT-DC	CLN_CD11b+_LT-DC_a	CLN_CD11b+_LT-DC				GSM868914	skin-cd1c-dc-1	CD45+CD3-CD19-CD20-CD56-HLA-DR+CD14-CD16-CD141+CD11c+CD1a+	Skin	CD1c+_DDC	SK_CD1c+_DDC_A	SK_CD1c+_DDC
			GSM538255	DC.8+.SLN#1	CD3e-CD45+CD11b-CD4-CD11chighCD8a+	CLN	XCR1+_LT-DC	CLN_XCR1+_LT-DC_a	CLN_XCR1+_LT-DC				GSM868915	skin-cd1c-dc-2	CD45+CD3-CD19-CD20-CD56-HLA-DR+CD14-CD16-CD141-CD11c+CD1a+	Skin	CD1c+_DDC	SK_CD1c+_DDC_A	SK_CD1c+_DDC
			GSM538256	DC.8+.SLN#2	CD3e-CD45+CD11b-CD4-CD11chighCD8a+	CLN	XCR1+_LT-DC	CLN_XCR1+_LT-DC_a	CLN_XCR1+_LT-DC				GSM868916	skin-cd1c-dc-3	CD45+CD3-CD19-CD20-CD56-HLA-DR+CD14-CD16-CD141-CD11c+CD1a+	Skin	CD1c+_DDC	SK_CD1c+_DDC_A	SK_CD1c+_DDC
			GSM538257	DC.8+.SLN#3	CD3e-CD45+CD11b-CD4-CD11chighCD8a+	CLN	XCR1+_LT-DC	CLN_XCR1+_LT-DC_a	CLN_XCR1+_LT-DC				GSM868917	skin-cd1c-dc-4	CD45+CD3-CD19-CD20-CD56-HLA-DR+CD14-CD16-CD141-CD11c+CD1a+	Skin	CD1c+_DDC	SK_CD1c+_DDC_A	SK_CD1c+_DDC
			GSM538268	DC.IIhilang+103+11blo.SLN#1	CD4-CD8a-MHCIIhiCD11c+Langerin+CD103+CD11blow	CLN	XCR1+_migDC	CLN_XCR1+_migDC_a	CLN_XCR1+_migDC				GSM868910	skin-cd1c_cd141-dc-1	CD45+CD3-CD19-CD20-CD56-HLA-DR+CD14-CD16-CD141+CD11c+CD1a+	Skin	CD1c+_CD141+_DDC	SK_CD1c+_CD141+_DDC_A	SK_CD1c+_DDC
			GSM538269	DC.IIhilang+103+11blo.SLN#2	CD4-CD8a-MHCIIhiCD11c+Langerin+CD103+CD11blow	CLN	XCR1_migDC	CLN_XCR1+_migDC_a	CLN_XCR1+_migDC				GSM868911	skin-cd1c_cd141-dc-2	CD45+CD3-CD19-CD20-CD56-HLA-DR+CD14-CD16-CD141+CD11c+CD1a+	Skin	CD1c+_CD141+_DDC	SK_CD1c+_CD141+_DDC_A	SK_CD1c+_DDC
			GSM538270	DC.IIhilang+103+11blo.SLN#3	CD4-CD8a-MHCIIhiCD11c+Langerin+CD103+CD11blow	CLN	XCR1_migDC	CLN_XCR1+_migDC_a	CLN_XCR1+_migDC				GSM868912	skin-cd1c_cd141-dc-3	CD45+CD3-CD19-CD20-CD56-HLA-DR+CD14-CD16-CD141+CD11c+CD1a+	Skin	CD1c+_CD141+_DDC	SK_CD1c+_CD141+_DDC_A	SK_CD1c+_DDC
			GSM538271	DC.IIhilang+103-11b+.SLN#1	CD4-CD8a-MHCIIhiCD11c+Langerin+CD103-CD11b+	CLN	migLC	CLN_migLC_a	CLN_migLC				GSM868913	skin-cd1c_cd141-dc-4	CD45+CD3-CD19-CD20-CD56-HLA-DR+CD14-CD16-CD141+CD11c+CD1a+	Skin	CD1c+_CD141+_DDC	SK_CD1c+_CD141+_DDC_A	SK_CD1c+_DDC
			GSM538272	DC.IIhilang+103-11b+.SLN#2	CD4-CD8a-MHCIIhiCD11c+Langerin+CD103-CD11b+	CLN	migLC	CLN_migLC_a	CLN_migLC				GSM868918	skin-cd14-dc-1	CD45+CD3-CD19-CD20-CD56-HLA-DR+CD14+CD16-CD141+/-	Skin	CD14+_DMC	SK_CD14+_DMP_A	SK_CD14+_DMP
			GSM538273	DC.IIhilang+103-11b+.SLN#3	CD4-CD8a-MHCIIhiCD11c+Langerin+CD103-CD11b+	CLN	migLC	CLN_migLC_a	CLN_migLC				GSM868919	skin-cd14-dc-2	CD45+CD3-CD19-CD20-CD56-HLA-DR+CD14+CD16-CD141+/-	Skin	CD14+_DMC	SK_CD14+_DMP_A	SK_CD14+_DMP
			GSM538274	DC.IIhilang-103-11b+.SLN#1	CD4-CD8a-MHCIIhiCD11c+Langerin-CD103-CD11b+	CLN	CD11b+_migDC	CLN_CD11b+_migDC_a	CLN_CD11b+_migDC				GSM868920	skin-cd14-dc-3	CD45+CD3-CD19-CD20-CD56-HLA-DR+CD14+CD16-CD141+/-	Skin	CD14+_DMC	SK_CD14+_DMP_A	SK_CD14+_DMP
			GSM538275	DC.IIhilang-103-11b+.SLN#2	CD4-CD8a-MHCIIhiCD11c+Langerin-CD103-CD11b+	CLN	CD11b+_migDC	CLN_CD11b+_migDC_a	CLN_CD11b+_migDC				GSM868921	skin-cd14-dc-4	CD45+CD3-CD19-CD20-CD56-HLA-DR+CD14+CD16-CD141+/-	Skin	CD14+_DMC	SK_CD14+_DMP_A	SK_CD14+_DMP
			GSM538276	DC.IIhilang-103-11b+.SLN#3	CD4-CD8a-MHCIIhiCD11c+Langerin-CD103-CD11b+	CLN	CD11b+_migDC	CLN_CD11b+_migDC_a	CLN_CD11b+_migDC		GSE60317	C	GSM1471637	SK_LC_X221	CD45+HLA-DR+CD1ahiLangerinhi	Skin	LC	SK_LC_C	SK_LC
			GSM605826	DC.4+.Sp#4	CD3e-CD45+CD11b+CD4+CD11chiCD8a-	Spleen	CD11b+_LT-DC	SP_CD11b+_LT-DC_a	SP_CD11b+_LT-DC				GSM1471638	SK_LC_X231	CD45+HLA-DR+CD1ahiLangerinhi	Skin	LC	SK_LC_C	SK_LC
			GSM538248	DC.4+.Sp#5	CD3e-CD45+CD11b+CD4+CD11chiCD8a-	Spleen	CD11b+_LT-DC	SP_CD11b+_LT-DC_a	SP_CD11b+_LT-DC				GSM1471639	SK_LC_X239	CD45+HLA-DR+CD1ahiLangerinhi	Skin	LC	SK_LC_C	SK_LC
			GSM538249	DC.4+.Sp#7	CD3e-CD45+CD11b+CD4+CD11chiCD8a-	Spleen	CD11b+_LT-DC	SP_CD11b+_LT-DC_a	SP_CD11b+_LT-DC				GSM1471629	SK_CD14_DC_X213	CD45+HLA-DR+autofluorescent-CD14+	Skin	CD14+_DMC	SK_CD14+_DMP_C	SK_CD14+_DMP
			GSM538250	DC.4+.Sp#8	CD3e-CD45+CD11b+CD4+CD11chiCD8a-	Spleen	CD11b+_LT-DC	SP_CD11b+_LT-DC_a	SP_CD11b+_LT-DC				GSM1471630	SK_CD14_DC_X221	CD45+HLA-DR+autofluorescent-CD14+	Skin	CD14+_DMC	SK_CD14+_DMP_C	SK_CD14+_DMP
			GSM538251	DC.4+.Sp#9	CD3e-CD45+CD11b+CD4+CD11chiCD8a-	Spleen	CD11b+_LT-DC	SP_CD11b+_LT-DC_a	SP_CD11b+_LT-DC				GSM1471631	SK_CD14_DC_X231	CD45+HLA-DR+autofluorescent-CD14+	Skin	CD14+_DMC	SK_CD14+_DMP_C	SK_CD14+_DMP
			GSM538258	DC.8+.Sp#5	CD3e-CD45+CD11b-CD4-CD11chiCD8a+	Spleen	XCR1+_LT-DC	SP_XCR1+_LT-DC_a	SP_XCR1+_LT-DC				GSM1471632	SK_CD14_DC_X239	CD45+HLA-DR+autofluorescent-CD14+	Skin	CD14+_DMC	SK_CD14+_DMP_C	SK_CD14+_DMP
			GSM538259	DC.8+.Sp#6	CD3e-CD45+CD11b-CD4-CD11chiCD8a+	Spleen	XCR1+_LT-DC	SP_XCR1+_LT-DC_a	SP_XCR1+_LT-DC				GSM1471633	SK_MAC_X218	CD45+HLA-DR+autofluorescent+CD14+	Skin	Macrophage	SK_Macrophages_C	SK_Mac
			GSM605827	DC.8+.Sp#7	CD3e-CD45+CD11b-CD4-CD11chiCD8a+	Spleen	XCR1+_LT-DC	SP_XCR1+_LT-DC_a	SP_XCR1+_LT-DC				GSM1471634	SK_MAC_X221	CD45+HLA-DR+autofluorescent+CD14+	Skin	Macrophage	SK_Macrophages_C	SK_Mac
			GSM538260	DC.8+.Sp#8	CD3e-CD45+CD11b-CD4-CD11chiCD8a+	Spleen	XCR1+_LT-DC	SP_XCR1+_LT-DC_a	SP_XCR1+_LT-DC				GSM1471635	SK_MAC_X231	CD45+HLA-DR+autofluorescent+CD14+	Skin	Macrophage	SK_Macrophages_C	SK_Mac
			GSM538261	DC.8+.Sp#9	CD3e-CD45+CD11b-CD4-CD11chiCD8a+	Spleen	XCR1+_LT-DC	SP_XCR1+_LT-DC_a	SP_XCR1+_LT-DC				GSM1471636	SK_MAC_X312	CD45+HLA-DR+autofluorescent+CD14+	Skin	Macrophage	SK_Macrophages_C	SK_Mac
			GSM605840	DC.pDC.8+.Sp#1	CD3e-CD19-TER119-NK1.1-CD45+B220+CD11clow/intGR1highCD8a+	Spleen	pDC_8+	SP_pDC_a	pDC		GSE66355	B	GSM1620329	6898-1135063_20111711epiLCs	CD1ahiCD14-	Skin	LC	SK_LC_B	SK_LC
			GSM605841	DC.pDC.8+.Sp#2	CD3e-CD19-TER119-NK1.1-CD45+B220+CD11clow/intGR1highCD8a+	Spleen	pDC_8+	SP_pDC_a	pDC				GSM1620331	6901-1135068_20112111epiLCs	CD1ahiCD14-	Skin	LC	SK_LC_B	SK_LC
			GSM605842	DC.pDC.8+.Sp#3	CD3e-CD19-TER119-NK1.1-CD45+B220+CD11clow/intGR1highCD8a+	Spleen	pDC_8+	SP_pDC_a	pDC				GSM1620322	6906-1135073_20112311epiLCs	CD1ahiCD14-	Skin	LC	SK_LC_B	SK_LC
			GSM605843	DC.pDC.8-.Sp#1	CD3e-CD19-TER119-NK1.1-CD45+B220+CD11clow/intGR1highCD8a-	Spleen	pDC_8-	SP_pDC_a	pDC				GSM1620333	6911-1135078_20111212epiLCs	CD1ahiCD14-	Skin	LC	SK_LC_B	SK_LC
			GSM605844	DC.pDC.8-.Sp#2	CD3e-CD19-TER119-NK1.1-CD45+B220+CD11clow/intGR1highCD8a-	Spleen	pDC_8-	SP_pDC_a	pDC				GSM1620336	6915-1135136_20112812epiLCs	CD1ahiCD14-	Skin	LC	SK_LC_B	SK_LC
			GSM605845	DC.pDC.8-.Sp#3	CD3e-CD19-TER119-NK1.1-CD45+B220+CD11clow/intGR1highCD8a-	Spleen	pDC_8-	SP_pDC_a	pDC				GSM1620324	6916-1135137_20112812epiLCs	CD1ahiCD14-	Skin	LC	SK_LC_B	SK_LC
			GSM605853	MF.RP.Sp#1	F4/80hiCD11bloCD11c-autofluorescent	Spleen	Red_pulp_macrophages	SP_RPM_a	SP_RPM				GSM1620337	6904-1135071_20112111A3_plus_der	CD1adimLangerin-CD14-CD141+	Skin	CD141+_DDC_B	SK_CD141+_DDC_B	SK_CD141+_DDC_B
			GSM605854	MF.RP.Sp#2	F4/80hiCD11bloCD11c-autofluorescent	Spleen	Red_pulp_macrophages	SP_RPM_a	SP_RPM				GSM1620327	6909-1135076_20112311A3_plus_der	CD1adimLangerin-CD14-CD141+	Skin	CD141+_DDC_B	SK_CD141+_DDC_B	SK_CD141+_DDC_B
			GSM605855	MF.RP.Sp#3	F4/80hiCD11bloCD11c-autofluorescent	Spleen	Red_pulp_macrophages	SP_RPM_a	SP_RPM				GSM1620323	6912-1135081_20111212A3_plus_der	CD1adimLangerin-CD14-CD141+	Skin	CD141+_DDC_B	SK_CD141+_DDC_B	SK_CD141+_DDC_B
			GSM605872	Mo.6C+II-.Bl#1	CD3e-B220-CD115+CD43+GR1hiMHCII-	Blood	cMo	BD_cMo_a	BD_Mo				GSM1620325	6900-1135067_20111711DN-der	CD1adimLangerin-CD14-CD141-	Skin	migLC	SK_migLC_B	SK_migLC
			GSM605873	Mo.6C+II-.Bl#2	CD3e-B220-CD115+CD43+GR1hiMHCII-	Blood	cMo	BD_cMo_a	BD_Mo				GSM1620332	6905-1135072_20112111DN-der	CD1adimLangerin-CD14-CD141-	Skin	migLC	SK_migLC_B	SK_migLC
			GSM605874	Mo.6C+II-.Bl#3	CD3e-B220-CD115+CD43+GR1hiMHCII-	Blood	cMo	BD_cMo_a	BD_Mo				GSM1620338	6910-1135077_20112311DN-der	CD1adimLangerin-CD14-CD141-	Skin	migLC	SK_migLC_B	SK_migLC
			GSM605884	Mo.6C-II-.Bl#3	CD3e-B220-CD115+CD43+GR1loF4/80+MHCII-	Blood	ncMo	BD_ncMo_a	BD_Mo				GSM1620330	6913-1135082_20111212DN-der	CD1adimLangerin-CD14-CD141-	Skin	migLC	SK_migLC_B	SK_migLC
			GSM605885	Mo.6C-II-.Bl#4	CD3e-B220-CD115+CD43+GR1loF4/80+MHCII-	Blood	ncMo	BD_ncMo_a	BD_Mo				GSM1620334	6899-1135065_2011171114_plus_der	CD1a-CD14+	Skin	CD14+_DMC	SK_CD14+_DMP_B	SK_CD14+_DMP
													GSM1620326	6903-1135070_2011211114_plus_der	CD1a-CD14+	Skin	CD14+_DMC	SK_CD14+_DMP_B	SK_CD14+_DMP
													GSM1620335	6908-1135075_2011231114_plus_der	CD1a-CD14+	Skin	CD14+_DMC	SK_CD14+_DMP_B	SK_CD14+_DMP
													GSM1620328	6918-1135133_2011281214_plus-der	CD1a-CD14+	Skin	CD14+_DMC	SK_CD14+_DMP_B	SK_CD14+_DMP

## Sheet: strategy_human_SIG
Signatures	pDC	SK_LC	DC_vs_Mo/Mac	SK_CD141+_DDC_A	BD_CD141+_DC	Mo/Mac_vs_DC	BD_cMo	BD_ncMo	SK_CD14+_DMP	SK_Mac	BD_intMo	SK_CD1c+_DDC	BD_CD1c+_DC	SK_CD141+_DDC_B
test_classes	BD_pDC	SK_LC	SK_CD1c+_DDC	SK_CD141high_DDC_A	BD_CD141high_DC	SK_CD14+_DMP	BD_cMo	BD_ncMo	SK_CD14+_DMP	SK_Mac	BD_intMo	SK_CD1c+_DDC	BD_CD1c+_DC	SK_CD141+_DDC_B
			SK_CD141high_DDC_A			SK_Mac
			BD_CD1c+_DC			BD_cMo
			BD_CD141high_DC			BD_intMo
			BD_pDC			BD_ncMo
reference_classes	SK_CD1c+_DDC	SK_CD1c+_DDC	SK_CD14+_DMP	SK_CD1c+_DDC	SK_CD1c+_DDC	SK_CD1c+_DDC	SK_CD1c+_DDC	SK_CD1c+_DDC	SK_CD1c+_DDC	SK_CD1c+_DDC	SK_CD1c+_DDC	SK_CD141high_DDC_A	SK_CD141high_DDC_A	SK_CD1c+_DDC
	SK_CD141high_DDC_A	SK_CD141high_DDC_A	SK_Mac	SK_migLC	SK_migLC	SK_CD141high_DDC_A	SK_CD141high_DDC_A	SK_CD141high_DDC_A	SK_CD141high_DDC_A	SK_CD141high_DDC_A	SK_CD141high_DDC_A	SK_migLC	SK_migLC	SK_CD141high_DDC_A
	SK_migLC	SK_CD141+_DDC_B	BD_cMo	SK_LC	SK_LC	BD_CD1c+_DC	SK_migLC	SK_migLC	SK_migLC	SK_migLC	SK_migLC	SK_LC	SK_LC	SK_migLC
	SK_LC	SK_CD14+_DMP	BD_intMo	SK_CD141+_DDC_B	SK_CD141+_DDC_B	BD_CD141high_DC	SK_LC	SK_LC	SK_LC	SK_LC	SK_LC	SK_CD141+_DDC_B	SK_CD141+_DDC_B	SK_LC
	SK_CD141+_DDC_B	SK_Mac	BD_ncMo	SK_CD14+_DMP	SK_CD14+_DMP	BD_pDC	SK_CD141+_DDC_B	SK_CD141+_DDC_B	SK_CD141+_DDC_B	SK_CD141+_DDC_B	SK_CD141+_DDC_B	SK_CD14+_DMP	SK_CD14+_DMP	SK_CD14+_DMP
	SK_CD14+_DMP	BD_CD1c+_DC		SK_Mac	SK_Mac		SK_CD14+_DMP	SK_CD14+_DMP	SK_Mac	SK_CD14+_DMP	SK_CD14+_DMP	SK_Mac	SK_Mac	SK_Mac
	SK_Mac	BD_CD141high_DC		BD_CD1c+_DC	BD_CD1c+_DC		SK_Mac	SK_Mac	BD_CD1c+_DC	BD_CD1c+_DC	SK_Mac	BD_CD141high_DC	BD_CD141high_DC	BD_CD1c+_DC
	BD_CD1c+_DC	BD_pDC		BD_pDC	BD_pDC		BD_CD1c+_DC	BD_CD1c+_DC	BD_CD141high_DC	BD_CD141high_DC	BD_CD1c+_DC	BD_pDC	BD_pDC	BD_CD141high_DC
	BD_CD141high_DC	BD_cMo		BD_cMo	BD_cMo		BD_CD141high_DC	BD_CD141high_DC	BD_pDC	BD_pDC	BD_CD141high_DC	BD_cMo	BD_cMo	BD_pDC
	BD_cMo	BD_intMo		BD_intMo	BD_intMo		BD_pDC	BD_pDC	BD_cMo	BD_cMo	BD_pDC	BD_intMo	BD_intMo	BD_cMo
	BD_intMo	BD_ncMo		BD_ncMo	BD_ncMo				BD_intMo	BD_intMo		BD_ncMo	BD_ncMo	BD_intMo
	BD_ncMo								BD_ncMo	BD_ncMo				BD_ncMo
classes not taken into account		SK_migLC	SK_migLC	BD_CD141high_DC	SK_CD141high_DDC_A	SK_migLC	BD_intMo	BD_cMo			BD_cMo	BD_CD1c+_DC	SK_CD1c+_DDC
			SK_LC			SK_LC	BD_ncMo	BD_intMo			BD_ncMo
			SK_CD141+_DDC_B			SK_CD141+_DDC_B
Analysis Method			[test_classes considered as one population]			[test_classes considered as one population]

## Sheet: human_SIG
pDC	SK_LC	DC_vs_Mo/Mac	SK_CD141high_DDC_A	BD_CD141high_DC	Mo/Mac_vs_DC	BD_cMo	BD_ncMo	SK_CD14+_DMP	SK_Mac	BD_intMo	SK_CD1c+_DDC	BD_CD1c+_DC	SK_CD141+_DDC_B	TRAFFICKING_AND_PROCESSING_OF_ENDOSOMAL_TLR	TRAF6_MEDIATED_IRF7_ACTIVATION_IN_TLR7_8_OR_9_SIGNALING	TRAF6_MEDIATED_INDUCTION_OF_NFKB_AND_MAP_KINASES_UPON_TLR7_8_OR_9_ACTIVATION	MAP_KINASE_ACTIVATION_IN_TLR_CASCADE	ACTIVATED_TLR4_SIGNALLING	TCA_CYCLE_AND_RESPIRATORY_ELECTRON_TRANSPORT	CHOLESTEROL_BIOSYNTHESIS	GLYCOLYSIS	INFLUENZA_VIRAL_RNA_TRANSCRIPTION_AND_REPLICATION	ER_PHAGOSOME_PATHWAY	CROSS_PRESENTATION_OF_SOLUBLE_EXOGENOUS_ANTIGENS_ENDOSOMES	ANTIGEN_PROCESSING_CROSS_PRESENTATION	ANTIGEN_PROCESSING_UBIQUITINATION_PROTEASOME_DEGRADATION	CLASS_I_MHC_MEDIATED_ANTIGEN_PROCESSING_PRESENTATION	ANTIGEN_PRESENTATION_FOLDING_ASSEMBLY_AND_PEPTIDE_LOADING_OF_CLASS_I_MHC	MHC_CLASS_II_ANTIGEN_PRESENTATION	CELL_CYCLE
Not_applicable	Not_applicable	Not_applicable	Not_applicable	Not_applicable	Not_applicable	Not_applicable	Not_applicable	Not_applicable	Not_applicable	Not_applicable	Not_applicable	Not_applicable	Not_applicable	http://www.broadinstitute.org/gsea/msigdb/cards/REACTOME_TRAFFICKING_AND_PROCESSING_OF_ENDOSOMAL_TLR	http://www.broadinstitute.org/gsea/msigdb/cards/REACTOME_TRAF6_MEDIATED_IRF7_ACTIVATION_IN_TLR7_8_OR_9_SIGNALING	http://www.broadinstitute.org/gsea/msigdb/cards/REACTOME_TRAF6_MEDIATED_INDUCTION_OF_NFKB_AND_MAP_KINASES_UPON_TLR7_8_OR_9_ACTIVATION	http://www.broadinstitute.org/gsea/msigdb/cards/REACTOME_MAP_KINASE_ACTIVATION_IN_TLR_CASCADE	http://www.broadinstitute.org/gsea/msigdb/cards/REACTOME_ACTIVATED_TLR4_SIGNALLING	http://www.broadinstitute.org/gsea/msigdb/cards/REACTOME_TCA_CYCLE_AND_RESPIRATORY_ELECTRON_TRANSPORT	http://www.broadinstitute.org/gsea/msigdb/cards/REACTOME_CHOLESTEROL_BIOSYNTHESIS	http://www.broadinstitute.org/gsea/msigdb/cards/REACTOME_GLYCOLYSIS	http://www.broadinstitute.org/gsea/msigdb/cards/REACTOME_INFLUENZA_VIRAL_RNA_TRANSCRIPTION_AND_REPLICATION	http://www.broadinstitute.org/gsea/msigdb/cards/REACTOME_ER_PHAGOSOME_PATHWAY	http://www.broadinstitute.org/gsea/msigdb/cards/REACTOME_CROSS_PRESENTATION_OF_SOLUBLE_EXOGENOUS_ANTIGENS_ENDOSOMES	http://www.broadinstitute.org/gsea/msigdb/cards/REACTOME_ANTIGEN_PROCESSING_CROSS_PRESENTATION	http://www.broadinstitute.org/gsea/msigdb/cards/REACTOME_ANTIGEN_PROCESSING_UBIQUITINATION_PROTEASOME_DEGRADATION	http://www.broadinstitute.org/gsea/msigdb/cards/REACTOME_CLASS_I_MHC_MEDIATED_ANTIGEN_PROCESSING_PRESENTATION	http://www.broadinstitute.org/gsea/msigdb/cards/REACTOME_ANTIGEN_PRESENTATION_FOLDING_ASSEMBLY_AND_PEPTIDE_LOADING_OF_CLASS_I_MHC	http://www.broadinstitute.org/gsea/msigdb/cards/REACTOME_MHC_CLASS_II_ANTIGEN_PRESENTATION	http://www.broadinstitute.org/gsea/msigdb/cards/REACTOME_CELL_CYCLE
A4GALT	ABCA5	ABCA7	ABCG1	ACP6	ABCC3	ABHD5	ABI3	ACSL1	AADACL1	ABI3	A2M	ABCF2	ABCC11	CNPY3	IRAK1	NOD1	NOD1	TLR6	ATP5H	PMVK	ENO1	RPL35	PSMD14	PSMD14	PSMD14	UBA2	UBA2	SEC24B	AP1M2	KIF20A
AACS	ABCB10	ABHD15	ACHE	ADAD2	ACP2	ADAMTSL4	ADAM10	ADAMDEC1	ABLIM3	ACOX2	AARS2	ARHGAP26	ABCC6	CTSB	IRF7	TAB1	TAB1	NOD1	ATP5L	EBP	ENO2	RPL7AP27	SEC61B	PSMA8	SEC61B	SAE1	SAE1	SEC23A	KIF20A	ACTR1A
ABHD15	ABCC4	ABLIM1	ACP6	ADORA2B	ADAM10	AGTRAP	ADAMTSL4	AIF1	ADAMTS9	ADAMTSL4	ABHD12	ATP1B1	ABHD2	CTSK	TMEM189-UBE2V1	CHUK	CREB1	TAB1	UQCR11	CYP51A1	ENO3	FAU	PSMA8	FCGR1A	PSMA8	HUWE1	HUWE1	SEC31A	ACTR1B	AKAP9
ACSBG1	ACADVL	ABP1	ADCY9	AGGF1	ADAMDEC1	ALDH1A1	ADH4	AKR1B1	AKR1C1	AGPAT3	ABHD8	BACH2	ACAN	CTSL1	MYD88	CREB1	ATF2	IRAK3	NDUFA11	DHCR7	ALDOA	RPL13A	PSME4	FCGR1B	CTSS	RNF41	RNF41	PDIA3	ACTR1A	CDK2
ACTR6	ACAT2	ABTB2	ADM2	AGPAT1	ADAMTSL4	ANG	AQP12A	AP1B1	ANK2	APOBEC3A	ADARB1	CACNA2D3	ACE	CTSS	IRAK4	ATF2	MAPK14	TIRAP	COX4I1	DHCR24	ALDOB	RPL36	SEC61G	PSME4	CYBA	PSMD14	PSMD14	HLA-A	SEC24B	CDK4
ADAM11	ACOT7	ACAP1	AHCTF1	AIM2	ADM	AOAH	ARRB1	AP2S1	ANTXR1	ARRB1	ADCY6	CCNB2	ACTN2	UNC93B6	TLR7	MAPK14	DUSP3	CHUK	COX5B	FDFT1	ALDOC	RPL10P16	PDIA3	MRC1	CYBB	STUB1	STUB1	HLA-B	SEC23A	CDK6
ADAT3	ACTG1	ACOT7	AHNAK	ALS2CR4	ADRB2	APLP2	BCL2A1	APBB3	APOE	ASGR1	AGPAT9	CCND2	ADAMTSL1	UNC93B2	TLR8	AGER	DUSP4	CREB1	COX6A1	FDPS	GAPDH	FAM153A	SEC61A1	CD207	FCGR1A	ANAPC10	ANAPC10	HLA-C	DCTN2	PSMD14
ADC	ACTR3B	ACOT9	AIM1	AMY1B	AGTRAP	ASGR1	BIN2	APOA2	ARL4D	BATF2	AHRR	CCR6	ADIG	TLR7	TLR9	DUSP3	DUSP6	ATF2	COX6B1	HMGCR	GAPDHS	GRSF1	HLA-A	PSMA1	FCGR1B	ARIH2	ARIH2	HLA-F	DCTN6	CDK7
ADD1	ACVR1C	ACP6	AKAP13	AP3M2	AIF1	ASGR2	BRWD2	ARHGAP9	BBS5	BIN2	ALAS1	CD1C	AGBL1	TLR8	TRAF6	DUSP4	DUSP7	MAPK14	COX6C	HMGCS1	GPI	GTF2F1	HLA-B	PSMA2	PSME4	UBE2E3	SEC24B	HLA-G	CTSC	CDKN1A
AEBP1	ADAM12	ACTN4	ANKMY2	APOL1	ALDH1A1	BPI	C16ORF5	ARMC10	BNC2	BMP1	ALDH1A2	CD1E	AGGF1	TLR9	UBE2N	DUSP6	ELK1	TICAM1	COX7B	IDI1	PFKFB1	GTF2F2	HLA-C	PSMA3	SEC61G	LRRC41	UBE2E3	HSPA5	KIF2C	CDKN1B
AHI1	ADD3	ADAM19	APOL1	APOL3	ALDH3B1	BST1	C17ORF87	BAALC	C18ORF55	C17ORF87	ALDOC	CD2	AHSG	LGMN		DUSP7	TAB2	AGER	COX7C	LBR	PFKFB2	HSP90AA1	HLA-F	PSMA4	PDIA3	ATG7	SEC23A	SAR1B	DCTN3	STAG1
AJAP1	AGFG2	ADC	APOL2	ARHGEF5L	ANKFY1	C11ORF82	C1ORF188	C17ORF60	C1ORF156	C20ORF201	ALPK2	CD6	AKR1C4	TLR3		ELK1	FOS	DUSP3	COX8A	LSS	PFKFB3	RPL36P14	HLA-G	PSMA5	SEC61A1	RBCK1	LRRC41	ERAP1	OSBPL1A	CDKN2A
AKR1C3	AGK	ADCY3	APOLD1	ARL5A	ANKRD33	C14ORF147	C20ORF201	C18ORF51	C3ORF58	C21ORF128	ANGPTL4	CD69	AKR7A3	HSP90B1		TAB2	TAB3	DUSP4	ADHFE1	MVD	PFKFB4	IPO5	SEC61A2	PSMA6	HLA-A	WWP1	ATG7	B2M	AP2M1	CDKN2B
ALDH5A1	AKT2	ADCY6	ARF4	ARPM1	ANKRD57	C19ORF59	C20ORF55	C1ORF162	CAPZA2	C7ORF16	ANKRD28	CLEC10A	ALDH3B2	UNC93B1		FOS	IRAK1	DUSP6	CS	MVK	PFKL	RPSAP12	B2M	PSMA7	HLA-B	UBE2C	RBCK1	SEC13	AP1S1	CDKN2C
ALG9	ALDH1B1	ADORA2A	ARHGEF5L	ASAP1	APBB3	C21ORF7	C21ORF128	C1ORF85	CCL15	CALML4	APOO	CNTNAP2	AMAC1L2			PELI3	IRAK2	DUSP7	CYC1	NSDHL	PFKM	RPS8P10	PSMA1	PSMB1	HLA-C	TRIM9	SEC61B	HLA-K	AP2S1	CDKN2D
ALOX5AP	ALG2	AGPAT9	ARL5B	ASB2	APM-1	C2ORF58	C7ORF16	C1QC	CCL18	CASP5	ARG2	DEPDC6	ANKS3			TAB3	JUN	ELK1	DLAT	HSD17B7	PFKP	RPL7AP66	PSMA2	PSMB2	HLA-F	FBXO17	WWP1	TAP1	CLTA	TUBB4A
AMN1	ANK3	AHI1	ATF3	BATF3	ARAP3	C6ORF150	CABP4	CCL13	CCL23	CD79B	ARHGAP10	ENHO	AR			HMGB1	MEF2A	TAB2	DLD	MSMO1	PGAM1	RPL10P9	PSMA3	PSMB3	HLA-G	UBE2J2	UBE2C	TAP2	CLTC	TUBB4B
AMT	ANKRD36	AK3	ATG3	BCAR3	ARHGEF3	C8ORF46	CALML4	CCL2	CCL4L2	CDA	ARL8B	FBLN2	ARHGEF15			APP	MEF2C	FOS	DLST	SC5DL	PGAM2	RPS12P4	PSMA4	PSMB4	ITGAV	LRR1	TRIM9	CALR	DYNLL2	SYCP2
ANKRD46	AP1S1	AKAP12	ATL3	BIK	ATG16L2	C9ORF164	CASP5	CCL3L1	CCL8	CDC42EP2	ARMCX2	FCER1A	ARHGEF7			IKBKB	ATF1	LY96	ETFA	LOC651621	PGK1	RPSA	PSMA5	PSMB5	ITGB5	FBXO27	FBXO17	CANX	KLC3	ANAPC10
APITD1	APOC1	ALCAM	ATP1A1	BIVM	ATP6AP2	C9ORF47	CCDC34	CCL3L3	CCNH	CDH23	BMP6	FCGR2B	ARID3C			IRAK1	PPP2CA	PELI3	ETFB	SQLE	PKLR	RPS26P10	PSMA6	PSMB6	LNPEP	ASB17	UBE2J2	SEC24C	CTSB	NDC80
APP	ARID1B	ALDH5A1	ATP7B	BTLA	ATP6V0C	CATSPER1	CCNE1	CCL4L1	CDR1	CLEC12A	C11ORF9	FZD2	ATG9A			IRAK2	PPP2CB	TAB3	ETFDH	TM7SF2	PKM2	RPL23AP2	PSMA7	PSMB7	MRC1	ASB11	LRR1	SEC24D	CTSD	TUBGCP3
AQP3	ATF7IP	ALOX5AP	AUH	BZRAP1	BEST1	CDA	CD160	CCL5	COL15A1	COQ10A	C15ORF21	GALM	ATP1A2			JUN	PPP2R1A	TBK1	FH	LOC730412	PPP2CA	RPS12P22	PSMB1	PSMB8	NCF2	ASB5	FBXO27		CTSH	DCTN2
ARF1	ATL2	ALPK2	B4GALT4	C10ORF64	BIN2	CECR6	CD247	CCR1	COMMD10	CX3CR1	C15ORF48	GANC	ATP2A1			TMEM189-UBE2V1	PPP2R1B	HMGB1	NNT	IDI2	PPP2CB	RPL21P29	PSMB2	PSMB9	NCF4	ASB6	ASB17		CTSK	CENPA
ARHGEF4	AXIN2	AMY1A	BAIAP2L1	C13ORF15	BRSK1	CHST13	CD79B	CD209	CXCL12	CYP4F22	C17ORF67	GAS2L3	ATP7B			MEF2A	PPP2R5D	APP	SLC16A8	GGPS1	PPP2R1A	RPS26P35	PSMB3	PSMB10	CD207	ASB7	ASB11		CTSL1	CENPC1
ARID3A	BCL2L11	AMY1B	BAMBI	C14ORF139	BST1	CKAP4	CD97	CDCP1	DENND4C	DEM1	C1ORF135	HS.132448	ATP8B1			MEF2C	MAPK1	TICAM2	UQCRQ		PPP2R1B	RPL10A	PSMB4	PSMC1	SEC61A2	ASB8	ASB5		CTSL2	CETN2
ARMC5	BET1	AMY1C	BCAS1	C14ORF32	C10ORF54	CLEC12A	CDC42EP4	CH25H	DHRS9	EMR1	C20ORF195	IL13RA1	BAGE			MAP3K1	MAPK3	IKBKB	LOC283398		PPP2R5D	RPL26L1	PSMB5	PSMC2	B2M	ASB9	ASB6		CTSO	POLD3
ARPP-21	BRCA1	ANK3	BCL2L1	C15ORF57	C19ORF59	CLEC4D	CDH23	CLEC4A	DIO2	EMR3	C20ORF46	KIAA0565	BCHE			MYD88	MAPK7	IRAK1	IDH1		LOC642969	POLR2A	PSMB6	PSMC3	PSMA1	UBE2F	ASB7		CTSS	NUDC
ARRDC5	BTN2A2	ANKRD20A1	BID	C18ORF1	C1ORF188	CMTM2	CDKN1C	CLEC7A	DIP2C	FAM188B	C5ORF62	LOC143941	BCL7A			ATF1	MAPK8	IRAK2	IDH2		TPI1	POLR2B	PSMB7	PSMC4	PSMA2	ASB15	ASB8		AP2A1	PLK4
ASIP	C16ORF42	ANKRD37	BMF	C1ORF115	C1ORF85	COQ10A	CEACAM1	CLGN	EIF2AK2	FCGR3B	C7ORF63	LOC284757	BDNF			NFKB2	MAPK11	IRF3	IDH3A		TPI1P1	POLR2C	PSMB8	PSMC5	PSMA3	ASB12	ASB9		AP2A2	STAG3
ATP13A2	C18ORF10	ANXA3	BMP1	C1ORF165	C1QA	CRISPLD2	CEACAM3	CR1	EMCN	FCN1	C8ORF41	LOC643559	BGLAP			NFKBIA	MAPK9	IRF7	IDH3B			POLR2D	PSMB9	PSMC6	PSMA4	PSMA8	UBE2F		AP1B1	STAG2
ATP2A3	C19ORF12	ANXA6	BRPF3	C1ORF186	C1QB	CSF3R	CFD	CTSB	ESM1	FLJ14213	CACNB3	LOC645626	BHMT2			NFKBIB	MAPK10	JUN	IDH3G			POLR2E	PSMB10	PSMD1	PSMA5	UBE2U	ASB15		AP2B1	SDCCAG8
AVEN	C5ORF38	AP3M2	BTBD3	C1ORF218	C1QC	CSTA	CKB	CTSL1	FABP3	GBP1	CCDC46	LRP1B	BTBD17			IRAK4	MAP2K1	TMEM189-UBE2V1	NDUFS7			POLR2F	PSMC1	PSMD2	PSMA6	DTX3L	ASB12		DCTN1	TUBGCP2
B3GNT6	C6ORF105	APOL2	BTN2A2	C1ORF51	C2	CYP1B1	CLEC12A	CXCL1	FAM83C	GBP2	CD1B	MYO1A	BTG4			TLR7	MAP2K2	MEF2A	LDHA			POLR2G	PSMC2	PSMD3	PSMA7	UBR1	PSMA8		AP1G1	RUVBL2
B4GALT1	C6ORF106	APOO	C12ORF30	C1ORF54	C20ORF201	CYP27A1	CLEC4F	CXCR7	FGF13	GBP4	CD1E	OLFML2A	C10ORF113			ECSIT	MAP2K3	MEF2C	LDHB			POLR2H	PSMC3	PSMD4	PSMB1	RNF182	UBE2U		DNM1	DBF4
BAIAP2L2	CARD14	ARHGAP10	C16ORF75	C20ORF27	C21ORF7	DEM1	CX3CR1	CYBA	FTSJD1	GBP5	CHST1	RAGE	C10ORF67			TLR8	MAP2K6	MAP3K1	MDH2			POLR2I	PSMC4	PSMD5	PSMB2	UBOX5	DTX3L		DYNC1H1	KIF2C
BCAS4	CASP2	ARHGAP22	C18ORF54	C8ORF47	C3AR1	ECHDC3	CYP4F22	DNAJC3	FUCA2	GIMAP1	CLDN12	RTN1	C10ORF91			TLR9	MAP2K7	MYD88	UQCRHL			POLR2J	PSMC5	PSMD7	PSMB3	TRIM32	CTSS		DYNC1I1	CNTRL
BCL11A	CCNC	ARHGEF5L	C19ORF36	CADM1	C4ORF18	EIF4E3	DNASE2	DNMT1	FYB	GIMAP6	COL5A1	TMEM137	C10ORF93			PPP2CA	RPS6KA1	ATF1	ATP6			POLR2K	PSMC6	PSMD8	PSMB4	PSME4	CYBA		DYNC1I2	UBE2C
BCL7A	CD207	ARL5B	C1ORF115	CAMK2D	C5AR1	F2RL1	DPEP3	DUSP4	GPR177	GIMAP7	CRADD	TRIB2	C11ORF40			PPP2CB	RPS6KA2	NFKB2	ATP8			POLR2L	PSMD1	PSMD9	PSMB5	FBXW11	CYBB		DYNC1LI2	DIDO1
BEND6	CD86	ARNTL2	C1ORF54	CAMP	C6ORF47	F5	EDG4	DUSP6	GPR34	GPBAR1	CSRP2	TXNL4A	C11ORF72			PPP2R1A	RPS6KA3	NFKBIA	COX1			DNAJC3	PSMD2	PSMD10	PSMB6	UBR2	UBR1		DNM2	CHEK1
BEXL1	CDC123	ARPP19	C20ORF111	CAPN12	C7ORF16	FAM13A	ELF5	DYRK3	HOXD1	GRIN3A	CXCR5		C15ORF51			PPP2R1B	NOD2	NFKBIB	COX2			RPL3	PSMD3	PSMD11	PSMB7	UBR4	FCGR1A		SEC31A	FGFR1OP
BLK	CDC14A	ASMTL	C3ORF15	CCDC62	C9ORF72	FAM63A	EMR1	ECM1	HS.541669	HBD	CYGB		C16ORF78			PPP2R5D	MAP2K4	IRAK4	COX3			RPL3L	PSMD4	PSMD12	PSMB8	MKRN1	FCGR1B		KIFAP3	ZWINT
BLNK	CDC42	ASNS	C3ORF52	CCDC90A	CA12	FBN2	EMR2	EGR1	HS.60260	HK3	CYP4B1		C1ORF14			MAPK1	LOC650832	ECSIT	CYTB			RPL4	PSMD5	PSMD13	PSMB9	CDC26	RNF182		KIF4A	CEP250
BRAF	CDKN2A	ATF5	C6ORF117	CCND1	CALML4	FBXL5	EMR3	ERCC1	HS3ST2	HS.537991	DDIT4L		C1ORF190			MAPK3	MAP3K7	PPP2CA	ND1			RPL5	PSMD7	PSME1	PSMB10	RNF144B	SEC31A		KIF26A	CHEK2
BRDG1	CDKN2B	ATG10	C9ORF21	CCR9	CASP4	FCGR1A	EOMES	FAM23B	HSD17B14	HS.554445	DNAJB6		C21ORF51			MAPK7	TRAF6	PPP2CB	ND2			RPL6	PSMD8	PSME2	PSMC1	ANAPC13	UBOX5		KIF4B	PMF1
BTAF1	CETN2	ATP1B1	C9ORF89	CD38	CASP5	FCN1	EVI1	FBP1	HSPA6	IFI30	ESPL1		C3ORF56			MAPK8	MAPKAPK3	PPP2R1A	ND3			RPL7	PSMD9	LOC652826	PSMC2	RCHY1	TRIM32		RACGAP1	DCTN3
C10ORF137	CFL1	ATP2B4	CADM1	CDC45L	CCL13	FKBP9L	FAM110A	FCAR	ID4	IFITM1	ESPNL		C3ORF75			MAPK11	IKBKG	PPP2R1B	ND4			RPL7A	PSMD10	PSMF1	PSMC3	WSB1	PSME4		HLA-DMA	OIP5
C10ORF141	CHD3	ATXN1	CALCRL	CDCA7	CCL18	FLJ22662	FAM164A	FCGR2A	IFI16	IFITM3	FABP5		C9ORF110			MAPK9	RIPK2	PPP2R5D	ND4L			RPL8	PSMD11	PSMD6	PSMC4	FBXO2	FBXW11		HLA-DMB	TUBGCP5
C10ORF47	CHKA	AUTS2	CAMK2D	CDH2	CCL2	FLJ43093	FAM65B	FCGR2C	IFI44	IL8RBP	FAM96B		C9ORF57			MAPK10	RPS6KA5	MAPK1	ND5			RPL9	PSMD12	MRC2	PSMC5	FBXW8	UBR2		HLA-DOA	CKS1B
C10ORF58	CHTF8	AXL	CAMSAP1	CHN2	CCL3	FMO5	FCGR3A	FLCN	IGF1	ITLN1	FLJ10916		CA3			MAP2K1	MAPKAPK2	MAPK3	ND6			RPL10	PSMD13		PSMC6	FBXO6	UBR4		HLA-DOB	NEDD1
C11ORF1	CLPTM1	B4GALT5	CASZ1	CLCN4	CCL3L1	FOLR3	FCGR3B	FLJ42986	ITM2A	KIAA0513	FOXC1		CACNB2			MAP2K2	CDK1	MAPK7	NDUFA1			RPL11	PSME1		PSMD1	FBXO4	SEC61G		HLA-DPA1	HIST4H4
C11ORF60	CLUAP1	BACH2	CAV1	CLEC1A	CCL3L3	FPR2	FGFBP2	GGT5	ITPKB	KIAA1618	G0S2		CALR3			MAP2K3		MAPK8	NDUFA2			RPL12	PSME2		PSMD2	FBXO3	MKRN1		HLA-DPB1	HIST3H2BB
C12ORF23	CMAS	BAIAP2L1	CBX4	CLEC9A	CCL4L2	FRAT2	FGFRL1	GPNMB	KCNJ5	KLF11	GCGR		CARD17			MAP2K6		MAPK11	NDUFA3			RPL13	RPS27A		PSMD3	KLHL20	CDC26		HLA-DQA1	LIN54
C12ORF44	CNN2	BASP1	CCL19	CLNK	CCL8	FXYD6	FLJ14213	GPR84	LARGE	KLHDC8B	GCKR		CASP12			MAP2K7		MAPK9	NDUFA4			RPL15	HLA-K		PSMD4	UBE2S	RNF144B		HLA-DQA2	PSMA8
C12ORF45	COCH	BATF3	CCNG2	CLSTN2	CCR1	GBP5	FOXC2	HBEGF	LOC202134	LILRB2	GLS		CASRL1			PELI2		MAPK10	NDUFA5			RPL17	LOC652826		PSMD5	ANAPC2	ANAPC13		HLA-DRB1	CSNK1D
C13ORF18	CPEB2	BCAS4	CD200	COL4A4	CD14	GCA	GBP1	HCST	LOC441019	LOC124220	GNA12		CCNB1IP1			PELI1		MAP2K1	NDUFA6			RPL18	TAP1		PSMD7	ANAPC4	RCHY1		HLA-DRB3	CSNK1E
C14ORF4	CSNK1G3	BCAT2	CD274	CPNE3	CD163	GIMAP1	GBP2	HIF1A	LOC645291	LOC284837	GNG4		CD27			RELA		MAP2K2	NDUFA7			RPL18A	TAP2		PSMD8	UBE2K	WSB1		HLA-DRB5	SPC24
C14ORF45	CTTN	BCL11A	CD40	CSRP1	CD209	GIMAP6	GBP4	HIP1	LOC648668	LOC338758	GPN2		CD79A			RPS6KA1		MAP2K3	NDUFA8			RPL19	RPS27AP11		PSMD9	TMEM189-UBE2V1	FBXO2		ARF1	SGOL2
C16ORF33	CUGBP2	BCL2	CD55	CTNND2	CD300LF	GIMAP7	GBP5	HK1	LOC653316	LOC401233	GPRC5A		CDH4			RPS6KA2		MAP2K6	NDUFA9			RPL21	UBA52		PSMD10	LNPEP	FBXW8		KIF2A	SGOL1
C16ORF93	CYLD	BCL3	CD58	CTPS2	CD68	GOLM1	GIMAP1	HK2	LPL	LOC653382	GRAMD1A		CDRT15P			RPS6KA3		MAP2K7	NDUFA10			RPL22	CALR		PSMD11	TRIM37	FBXO6		KIF3C	DCTN1
C18ORF8	CYP11B2	BCL6B	CD80	CYB5R3	CD79B	HAL	GIMAP6	HM13	LYVE1	LOC728744	GSDMB		CELSR2			RPS27A		PELI2	NDUFAB1			RPL23A	PSMF1		PSMD12	NEDD4	FBXO4		KIF5A	DHFR
C1QTNF3	DBI	BEND6	CD84	CYP2E1	CD93	HBD	GIMAP7	HNMT	MAMDC2	LOXL3	HACL1		CHRND			S100A12		PELI1	NDUFB1			RPL24	PSMD6		PSMD13	PARK2	FBXO3		KIF5B	DKC1
C1QTNF6	DCAF6	BEX2	CD86	DBN1	CDA	HK3	GNG2	HSPA6	March 1	LST1	HLX		CIB3			S100B		SIGIRR	NDUFB2			RPL26			PSME1	ASB3	KLHL20		KLC1	DNA2
C20ORF103	DCAKD	BIRC3	CD8A	DCLRE1A	CDCP1	HNMT	GNLY	IL18BP	MAT2A	MERTK	HPGD		CLDN10			SAA1		RELA	NDUFB3			RPL27			PSME2	ANAPC5	UBE2S		KIF11	DYNC1H1
C20ORF132	DERPC	BMF	CDC20	DHCR24	CDH23	HP	GOLM1	IL19	MFSD1	MTSS1	HS.143018		CMYA5			NOD2		RPS6KA1	NDUFB4			RPL30			RPS27A	ANAPC7	PDIA3		KIF22	DYNC1I2
C4BPB	DNAJC11	BMP1	CDC20B	DHRS3	CDKN1C	HPSE	GPBAR1	IL1A	MGC24103	NEURL	HS.19193		CNIH3			MAP2K4		RPS6KA2	NDUFB5			RPL27A			LOC648998	RNF138	ANAPC2		SAR1B	DYRK1A
C5ORF34	DPYSL2	BMP6	CDC42BPA	DKFZP564J102	CEBPB	HS.34558	GPR44	IL1F9	MS4A4A	NLRC4	HS.193767		CNOT6			LOC650832		RPS6KA3	NDUFB6			RPL28			HLA-K	UBE2J1	SEC61A1		DCTN4	E2F1
C7ORF41	DSC2	BRI3BP	CDGAP	DLG3	CECR1	HS.482960	GPR56	IL24	MT1X	OLFM1	HS.373429		COL4A6			MAP3K7		RPS27A	NDUFB7			RPL29			LOC652826	ANAPC11	ANAPC4		DYNC2LI1	E2F2
C7ORF54	DUSP10	BRPF3	CDH2	DNAJC15	CENTD2	HS.531457	GRK6	IL6	MX2	OLIG1	HS.374023		COL9A3			TRAF6		S100A12	NDUFB8			RPL31			TAP1	UBE2D4	UBE2K		CTSA	E2F3
C8ORF13	DUSP22	BTLA	CDK6	DOCK7	CEPT1	HS.551128	GSTA4	INSIG2	NAT5	P2RY2	HS.390407		COX6B2			RPS27AP11		S100B	NDUFB9			RPL32			TAP2	ASB1	HLA-A		LGMN	E2F4
C9ORF126	EBP	BTN2A2	CDR2	DPP4	CFD	HS.554203	GVIN1	IVNS1ABP	NFIA	PGBD5	HS.553301		CPO			UBA52		SAA1	NDUFB10			RPL34			RPS27AP11	ASB4	HLA-B		KIF15	E2F5
C9ORF127	EDG1	BZW2	CFB	DPY19L2	CH25H	HS.560357	GZMA	LAPTM5	NHLRC3	PLAGL2	HS.575038		CRYBA4			UBE2N		NOD2	NDUFC1			RPL35A			UBA52	ASB2	HLA-C		SEC13	TUBB
C9ORF128	ENSA	C10ORF10	CHD6	EIF5B	CITED2	HS.99472	HECA	LILRB5	NUPR1	POFUT1	HSPA4L		CSF3			MAPKAPK3		MAP2K4	NDUFC2			RPL37			CALR	UBE2R2	HLA-F		SH3GL2	SKA1
C9ORF142	EYA4	C11ORF63	CHD7	ELOVL5	CKAP4	IRS2	HECW2	LIPL4	OAS2	PRAM1	IL23A		CST5			IKBKG		LOC650832	NDUFS1			RPL37A			CD36	DET1	HLA-G		KLC2	FEN1
C9ORF45	F10	C11ORF80	CHP	ENOX1	CLEC12A	KCNE3	HEY1	LOC441081	P8	PSTPIP2	IL4R		CXXC4			RIPK2		MAP3K7	NDUFS2			RPL38			PSMF1	RNF220	HSPA5		SPTBN2	CEP164
CA8	F11R	C12ORF23	CLCN6	ENPP1	CLEC5A	KCNJ15	HK3	LOC643930	PIK3R1	PTPN13	IL8		CYP2D6			RPS6KA5		BTK	NDUFS3			RPL39			PSMD6	UBA6	ITGAV		RAB7A	MAPRE1
CADM4	FAM171B	C12ORF30	CLDN1	ENPP3	CLEC7A	KIAA0319L	HS.133181	LOC644714	PPAP2B	RAB37	ITGA9		CYP2F1			MAPKAPK2		TLR1	NDUFV1			RPL41			MRC2	UBE2W	ITGB5		DYNC2H1	NINL
CAND2	FARP1	C12ORF65	CLIC2	ERAP2	CLIP4	KIAA0367	HS.192784	LOC728772	PPIC	RARRES3	ITGAV		CYP39A1			CDK1		TLR2	NDUFS4			RPL36A				FBXW7	TMEM189-UBE2V1		KIF18A	AZI1
CARD11	FBN1	C14ORF145	CLIP2	ERMP1	CNIH4	KIAA0513	HS.19339	MAF	PPP1R3C	RRAS	ITK		DDI2					TLR3	NDUFS5			RPLP0				TRIM36	LNPEP		CANX	PSME4
CBLB	FBXO46	C14ORF173	CMTM6	FAH	COQ10A	KLF11	HS.193406	MCOLN1	PRB3	RYBP	KCNE1L		DEAF1					TLR4	NDUFS6			RPLP1				UBE2Q1	MRC1		RILP	SYNE2
CCDC101	FCGBP	C16ORF33	COBRA1	FAM102A	COQ2	LIN7A	HS.407903	MET	PROS1	SCPEP1	KCNK13		DEFA1B					TRAF3	NDUFS8			RPLP2				KLHL9	TRIM37		DCTN5	CLASP1
CCDC102A	FIS1	C16ORF93	COL7A1	FAM149A	CPEB3	LOC285550	HS.519750	MMP1	PRRG1	SFTPD	KCNQ3		DKFZP434L187					TRAF6	NDUFV2			RPS2				PSMA1	NCF2		KIF2B	SYNE1
CCDC138	FKBP1A	C17ORF49	COMMD5	FAM160A2	CPM	LOC338758	HS.537991	MMP3	PSAP	SIGLEC10	KIF3B		DLX3					RPS27AP11	NDUFV3			RPS3				PSMA2	NCF4		DYNLL1	ITGB3BP
CCDC14	FLJ27465	C17ORF58	CRIP2	FARS2	CRISPLD2	LOC401233	HS.572444	MPHOSPH6	PYCARD	SIGLEC16	LAMB3		DNAJC28					UBA52	OGDH			RPS3A				PSMA3	NEDD4		CTSF	ORC6
CCDC50	FLJ40113	C1ORF115	CSDA	FCRL6	CSF1R	LOC440928	HS.66187	MSR1	RGS5	SLC18A1	LAMC2		DNMT3B					UBE2N	ATP5A1			RPS4X				PSMA4	CD207		AP1S2	ORC3
CCDC99	FNBP1L	C1ORF135	CSNK2A2	FKBP1B	CTSA	LOC441268	ICAM2	MT1H	RHOBTB1	SLC29A4	LHX2		DPY19L3					MAPKAPK3	ACO2			RPS4Y1				PSMA5	PARK2		AP1M1	POLA2
CCR3	FOXK1	C1ORF165	CTGF	FLJ40504	CTSD	LOC654053	ICAM4	MUCL1	RND3	SLC31A2	LILRA3		DUB3					IKBKG	ATP5B			RPS5				PSMA6	SAR1B		KLC4	CDC26
CD164	FOXN3	C1ORF218	CTLA4	FLJ44076	CTSL1	LOC728744	IFIT3	NCF4	RSAD2	SLC46A2	LOC440900		EIF4EBP1					RIPK1	ATP5C1			RPS6				PSMA7	ASB3		KIF3B	CENPI
CD2AP	FSD1L	C1ORF24	CTNND2	FLT3	CTSS	LOC730994	IFITM1	NT5E	S100A4	SLC7A7	LOC644151		ELFN2					RIPK2	NDUFA13			RPS7				PSMB1	ANAPC5		KIF23	HIST1H2BA
CD320	GALNT11	C1ORF54	CTSG	FUT8	CXCL10	LOC732371	IFITM2	OLFML2B	SAA1	SSH2	LOC647322		EMILIN3					RPS6KA5	ATP5D			RPS8				PSMB2	ANAPC7		SEC24C	SUN2
CD7	GALNT2	C20ORF100	CTTNBP2NL	FVT1	CXCL5	LRP3	IFITM3	OSM	SHMT1	STS	LOC88523		EPB41L4B					MAPKAPK2	ATP5E			RPS9				PSMB3	RNF138		CD74	AHCTF1
CDC14A	GCNT2	C20ORF103	CTXN1	GCET2	CXCL6	LRRC6	IL2RB	PDXK	SLA	TAGLN	LOR		EPHA10					CD14	ATP5F1			RPS10				PSMB4	UBE2J1		SEC24D	POT1
CDCA7L	GFM2	C20ORF117	CYB5A	GINS2	CYP1B1	MEGF9	IL8RBP	PIK3AP1	SLC16A1	TCF7L2	LRG1		EPHA6					IKBKE	ATP5G1			RPS11				PSMB5	ANAPC11			NSL1
CDH1	GJA1	C21ORF63	CYLN2	GNAZ	CYP27A1	MEI1	IQCK	PLA2G7	SLC16A6	TESC	MAMLD1		EXD3					CDK1	PDHA1			RPS12				PSMB6	UBE2D4			FBXO5
CDK5R1	GPR133	C3ORF15	DAXX	GPER	CYP4F22	MLKL	ISL2	PLAU	SLC2A13	TIAM2	MAOA		F2R						PDHB			RPS13				PSMB7	ASB1			TINF2
CDYL	GPR65	C3ORF18	DBNDD1	GPR126	DEM1	MNDA	ITLN1	PLAUR	SMAD9	TM2D3	MAP3K13		FAM5C						PDK1			RPS14				PSMB8	ASB4			SMC1B
CENPV	GRSF1	C3ORF52	DENND4A	GPRIN3	DICER1	MOSC1	KCNJ2	PLEKHO2	SNX10	TMEM176A	MGC16121		FAM86A						PDK2			RPS15				PSMB9	ASB2			TUBG2
CHAD	GTF2I	C5ORF13	DGKH	GPT2	DIRC2	NFE2	KCTD15	PLIN2	STARD5	TMEM176B	MGC42105		FBXO17						PDK3			RPS15A				PSMB10	ERAP1			PPP2R3B
CHAF1A	HIPK1	C5ORF20	DHCR24	GRAMD2	DMXL2	NHS	KIAA0513	PLSCR1	TFEC	TMTC1	MGC87042		FBXO9						PDK4			RPS16				PSMC1	UBE2R2			LIN9
CHD9	HIST1H2BD	C6ORF160	DHRS13	GRAP2	DNASE2	NLRP12	KIF21B	PMP22	TIMP2	TNFSF10	MLL5		FERD3L						ATP5I			RPS17				PSMC2	DET1			ANAPC2
CHST12	HIST1H2BF	C6ORF85	DHRS3	GYPC	DOK3	NTSR1	KIR2DL3	PPARD	TMEM64	TSPAN14	MMP10		FFAR1						ATP5J			RPS18				PSMC3	SEC61A2			RPA4
CIB2	HIST2H3C	C9ORF127	DNAJB9	H2AFY2	DPEP2	OLIG1	KIR2DL4	PPBP	UBC	TSPYL3	MR1		FGF12						ATP5O			RPS19				PSMC4	RNF220			ANAPC4
CLC	HLA-C	C9ORF128	DUSP10	HDAC9	DUSP6	OTOF	KLF3	RAC2	XIRP1	ULK2	MSI2		FGF14						CYCS			RPS20				PSMC5	UBA6			HIST1H2AE
CLEC2D	HMGN3	C9ORF45	DUSP2	HLA-DOB	EGR1	P2RY13	KLRB1	RBP1	XLKD1	VSTM1	MSLN		FLJ14107						PDP1			RPS21				PSMC6	UBE2W			HIST1H2AD
CLEC4C	HN1	C9ORF46	ECE1	HLA-DPB1	EGR2	PADI4	KLRD1	RGL1	ZNF365	WARS	MUC1		FLJ26056						PDPR			RPS23				PSMD1	FBXW7			H2AFX
CLIC3	HS.199896	C9ORF95	EFCAB3	HMGA1	EGR3	PCSK5	KNDC1	RNASE1		WDFY1	NDRG1		FLJ31568						NDUFA12			RPS24				PSMD2	TRIM36			H2AFZ
CLN8	HS.232150	CACNB3	EFNB2	HOXA5	EIF4E3	PDE3B	KREMEN2	SAMHD1		YIF1B	NEK6		FLJ40296						PDP2			RPS25				PSMD3	UBE2Q1			HIST1H2BD
CMTM3	HS.340072	CADM1	EIF5B	HOXA9	EMR1	PLCB1	L1TD1	SEPP1		ZNF217	NQO1		FLJ41423						SDHA			RPS26				PSMD4	KLHL9			HIST1H2BB
CNTFR	HS.371609	CALCA	ERGIC1	HS.125056	EMR2	PLEKHG3	LILRB2	SERPINA1			NQO2		FLJ42953						SDHB			RPS27				PSMD5	B2M			HDAC1
CNTNAP1	HS.371668	CALCRL	ERRFI1	HS.224794	EMR3	PLXDC2	LOC124220	SERPINB2			OAT		FLJ44048						SDHC			RPS27A				PSMD7	PSMA1			HSPA2
COBL	HS.445500	CAMTA1	ESAM	HS.355933	EMR4	PPARGC1A	LOC284837	SGMS1			PAPSS2		FLJ44290						SDHD			RPS28				PSMD8	PSMA2			BIRC5
COBLL1	HS.475353	CARD11	ETV6	HS.444785	EPHB2	PRAM1	LOC344405	SGPP2			PFKP		FLJ46154						LOC642727			RPS29				PSMD9	PSMA3			HSP90AA1
COL24A1	HS.541710	CARM1	EZH2	HS.453381	EPOR	PROK2	LOC653382	SIGLEC9			PITX1		FRMPD2L2						MTND5P10			RPL6P19				SMURF1	PSMA4			HUS1
COX11	HS.544642	CASZ1	FAM100B	HS.481464	FAM110B	PSRC1	LOXL3	SLC11A1			PKIB		FXYD4						UQCRBP1			LOC641895				PSMD10	PSMA5			SKA2
CPLX1	HS.573905	CBR3	FAM105B	HS.565209	FAM164A	PTAFR	LPPR4	SLC11A2			PPFIBP1		G6PC2						SUCLA2P1			RPL36AP31				PSMD11	PSMA6			NUP43
CPS1	HS.583553	CBX6	FAM125B	HS.571502	FAM188B	PYGL	LRRC25	SLC12A6			PPP4R4		GAGE1						LOC646675			RPS29P3				PSMD12	PSMA7			INCENP
CREB3L2	IFRG15	CCDC102A	FAM129A	HSDL2	FAM63A	RAB27A	LST1	SLC1A3			PRKCH		GAGE6						LOC646677			RPS26P28				PSMD13	PSMB1			APITD1
CRYM	IIP45	CCDC106	FAM46C	HYAL3	FBLN1	RNASE2	LTA	SLC7A8			PRRG2		GALK2						LOC650667			RPL36AP8				PSME1	PSMB2			KIF2A
CTNS	IKZF2	CCDC28B	FAM57A	IDO2	FBN2	RNASE4	LYPD1	SLCO2B1			PSMC1		GEM						LOC650674			RPL26P22				PSME2	PSMB3			LIG1
CTSL2	IL32	CCDC50	FBXO17	INADL	FBXL5	RTN3	LYPD2	SMA5			PTGER3		GGTLC1						LOC650883			RPS26P20				RNF4	PSMB4			LMNA
CUEDC1	IL6ST	CCDC92	FBXO30	ISYNA1	FCER1G	S100A12	MEG3	SPN			PTPRF		GJA8						LOC651820			RPS15AP11				RNF6	PSMB5			LMNB1
CUX2	ITPA	CCL22	FGD6	KATNA1	FCGR1A	S100A8	MS4A14	SPRY4			RAB11FIP5		GJB5						SLC16A1			RPS26P50				RPS27A	PSMB6			CENPP
CXCR3	JUP	CCM2	FLJ22795	KIAA1598	FCGR2A	S100A9	MS4A7	STEAP3			RASD2		GJC3						BSG			RPL22P11				RNF123	PSMB7			MAD2L1
CXORF12	KCNRG	CCNB1IP1	FOXD4	KIAA1688	FCGR2C	S100P	MTL5	SYK			REP15		GKN1						LOC727947			RPL17P6				UBE2O	PSMB8			MAX
CYBASC3	KIAA1279	CCND1	FOXD4L1	KIF11	FCGR3A	S1PR3	MTSS1	TFAP2C			RFX2		GLP1R						D2HGDH			RPS13P8				BLMH	PSMB9			MCM2
CYP2J2	KIF21A	CCND2	GABPB2	KIF16B	FCGR3B	SCPEP1	NAALAD2	TM4SF19			RHBDF2		GOLM1						UCP1			RPS28P4				PJA1	PSMB10			MCM3
CYP46A1	KLC2	CCNYL1	GCET2	KIT	FCHO2	SGK	NEURL	TMEM119			S100A11		GPC5						UCP2			RPL32P16				RNF25	PSMC1			MCM4
CYYR1	LOC23117	CCR6	GCLC	KLHL22	FCN1	SHROOM1	NFKBIZ	TNFAIP6			S100A3		GPR119						UCP3			LOC646184				LOC644006	PSMC2			MCM5
DAB2	LOC339047	CCR7	GCLM	KLHL5	FER1L3	SIRPB1	OKL38	TNFSF8			SAMSN1		GPR125						UQCRB			RPS28P7				TCEB1P3	PSMC3			MCM6
DACH1	LOC388814	CD1B	GCNT2	KLRG1	FGD3	SLC16A5	OLIG1	TOMM40L			SCIN		GPR26						UQCRC1			RPL12P2				UBE2HP1	PSMC4			MCM7
DAPK2	LOC399942	CD1C	GDPD5	LIMA1	FGR	SLC22A15	OPRL1	TREM2			SDC2		GRIK1						UQCRC2			LOC647074				ANAPC1	PSMC5			MDM2
DCHS1	LOC440345	CD1E	GEMIN4	LOC150223	FNIP1	SLC22A16	PAG1	TSC22D4			SDS		GRM4						UQCRFS1			RPL23AP42				SMURF2	PSMC6			MNAT1
DCK	LOC440349	CD2	GNAO1	LOC283683	FOLR2	SLC22A4	PALM	VAV3			SELM		GTF2A1L						UQCRH			RPL5P1				LOC647654	PSMD1			LOC440577
DCPS	LOC554223	CD200	GPBP1	LOC439949	FOLR3	SLC31A2	PCDH12	VNN2			SEMA6B		HBG1						L2HGDH			RPL36AP51				LOC649620	PSMD2			LOC440917
DDB1	LOC641995	CD40	GPC4	LOC441294	FPR1	SLC46A2	PDE3B	VSIG4			SLC25A19		HERC4						PDHX			LOC649602				SKP1	PSMD3			LOC441488
DDX12	LOC643319	CD5	GPER	LOC647468	FPR2	SMARCD3	PGBD5	ZSWIM4			SLC25A24		HIF3A						SUCLG2			RPS28P9				SKP2	PSMD4			MYBL2
DERL3	LOC643831	CD59	GPR81	LOC650137	FRAT1	SNTB1	PHF19				SLC2A5		HIP1R						SUCLG1			RPL34P27				LOC650621	PSMD5			MYC
DHFR	LOC644641	CD70	GRB10	LOC729985	FTL	SPOCK1	PIK3IP1				SLC44A1		HK1						SUCLA2			LOC651825				LOC651763	PSMD7			ATM
DHRS7	LOC644992	CD74	GRHL1	LPAR5	FXYD6	STS	PLAGL2				SLC5A3		HLTF						SLC16A3			LOC651894				UBE2Z	PSMD8			NEK2
DKFZP586I1420	LOC645600	CD80	GSTM1	LRBA	FYB	TDRD9	POFUT1				SLCO4A1		HM13						COX7A2L			RPL26P30				LOC652826	PSMD9			NPM1
DNHD1	LOC649812	CD83	GSTM2	LRRCC1	GBA	TMEM176A	PRAM1				SMOX		HMGB3L1						COX5A			RPSAP9				TRIM21	SMURF1			NUMA1
DPPA4	LOC651704	CD8A	GSTM4	LYRM4	GBP2	TMEM176B	PRF1				SOBP		HMGCLL1						ATP5J2			RPL19P9				TCEB1	PSMD10			ORC1
DRD4	LOC652184	CDC20	H2AFJ	LZTFL1	GBP4	TMEM71	PRR5				SPEF2		HOOK1									RPL21P119				TCEB2	PSMD11			ORC2
DSN1	LOC652620	CDC42SE2	H2AFY2	MARVELD3	GBP5	TMEM91	PSTPIP2				SPP1		HPS4									RPL31P17				TPP2	PSMD12			ORC4
DTNBP1	LOC652680	CDCA5	HABP4	MESP1	GCH1	TREM1	PTPN13				SYTL2		HS.121413									LOC653881				RPS27AP11	PSMD13			ORC5
DUSP28	LOC653199	CDCA7	HBA2	MND1	GDAP2	TRIM7	PWWP2B				TCEA2		HS.127503									RPL31P31				CDC26P1	PSME1			PAFAH1B1
DYRK4	LOC653555	CDH1	HCN3	MNS1	GIMAP1	TSHZ3	RAB37				TFPI		HS.127857									RPL15P17				LOC730594	PSME2			SYCP3
E2F5	LOC653857	CDH2	HES5	MPP3	GIMAP2	VCAN	RAP1B				TFRC		HS.134521									RPL23AP18				LOC731049	RNF4			GMNN
EFHC1	LOC727848	CDK2	HES6	MTRR	GIMAP4	VNN2	RARRES3				TGFA		HS.141748									RPL26P24				UBA52	RNF6			PCM1
ELL3	LOC730344	CDK6	HIST1H3D	MYC	GIMAP5	VNN3	RBBP8				TGM2		HS.144884									RPL21P75				LOC731429	RPS27A			PCNA
ENPP2	LOC730426	CDKN1A	HIST2H2AC	MYLK	GIMAP6	VSTM1	RELT				THSD1		HS.146561									RPS27AP11				UBA1	RNF123			PCNT
EPDR1	LPAR1	CDR2	HLA-A	NCALD	GIMAP7	YIPF4	RGL4				TMCO3		HS.157344									RPS26P7				UBA7	UBE2O			ANAPC5
EPHB1	LRRC16	CDS1	HLA-B	NEGR1	GIMAP8		RIN1				TMEM217		HS.169815									RPL21P134				UBE2A	SEC13			ANAPC7
EPS8L1	LSP1	CDX2	HLA-DOB	NLRP4	GLIS3		RRAS				TMPRSS11D		HS.199657									RPS26P25				UBE2B	BLMH			ANAPC11
ERN1	LY75	CDYL	HLA-DPA1	NMNAT3	GNLY		RYBP				TNFRSF6B		HS.211930									RPS19P3				UBE2D1	PJA1			GINS2
ESR2	LYST	CENPV	HLA-DPB1	NPM3	GNS		S1PR5				TNNT2		HS.224449									RPL36AP23				UBE2D2	RNF25			RSF1
ETS1	MALT1	CEP68	HLA-DQA1	NSMAF	GOLM1		SBK1				TOB1		HS.23217									RPS18P10				UBE2D3	LOC644006			PLK1
EVC2	MAP4	CFB	HLA-DQB1	OSBP2	GPBAR1		SCGB3A1				TRAF3IP2		HS.279472									RPL17P36				UBE2E1	TCEB1P3			MIS18A
FAM108B1	MAPKAP1	CGN	HLA-DRB3	OSBPL3	GPNMB		SCGB3A2				TRIM6-TRIM34		HS.326357									RPL36AP37				UBE2E2	UBE2HP1			POLA1
FAM113B	MARCH2	CHD7	HLA-DRB4	OSBPL9	GPR177		SFTPD				TSHZ2		HS.335002									RPL21P16				UBE2G1	ANAPC1			POLD1
FAM129C	MARVELD2	CIB2	HLA-F	P2RY1	GPR77		SH2D1B				TSKU		HS.344872									RPL23AP74				UBE2G2	SMURF2			POLD2
FAM43A	MAT2B	CIITA	HLA-G	P2RY6	GRK5		SIGLEC10				TUBAL3		HS.382845									RPS15P5				UBE2H	LOC647654			POLE
FAM69B	MBNL1	CKS2	HLA-H	PAFAH1B3	GRK6		SLC18A1				UNC45A		HS.385760									RPL23AP63				UBE2L3	LOC648998			POLE2
FAM81A	MCC	CLCN6	HNRPC	PAICS	GVIN1		SLC2A6				UTS2		HS.385813									RPS10P9				UBE2N	LOC649620			TERF2IP
FAM82A2	MCCC2	CLDN1	HRASLS3	PAQR8	HAL		SLC31A2				VEGFA		HS.396327									LOC730343				UBE2V2	HLA-K			ATR
FANCD2	MED10	CLEC16A	HS.125395	PARM1	HERC6		SLC46A2				VPS8		HS.435263									RPS18P5				UBE3A	SKP1			ERCC6L
FANCI	MGC15763	CLEC4C	HS.13291	PARP3	HEY1		SLC5A10				WBP2		HS.436654									UBA52				VHL	SKP2			CCDC99
FBXO15	MGC26718	CLEC9A	HS.14706	PCBP4	HK3		SLC7A7				XKR8		HS.438273									RPL34P31				ZBTB16	LOC650621			PPP1CC
FBXO16	MGRN1	CLIC2	HS.224794	PEX26	HNMT		SLC8A1				XYLT2		HS.444133									RPL14				HECTD3	LOC651763			ZWILCH
FCHSD2	MICAL2	CMTM8	HS.232649	PIGZ	HOMER3		SLITRK4				YPEL4		HS.446266									RPL23				ASB13	UBE2Z			CEP192
FCRLA	MINK1	CNN2	HS.481464	PIPOX	HPCAL1		SPAG1				ZBTB17		HS.454202													UBA5	LOC652826			WRAP53
FEZ2	MOSC2	COBL	HS.4892	PKP2	HPSE		SPATA6				ZFHX2		HS.459805													SPSB1	TRIM21			HAUS2
FHL1	MRPL41	COL24A1	HS.497591	PLCD1	HS.34558		SPN						HS.489952													RNF34	TAP1			CDCA8
FKBP11	MRPS12	CRIP1	HS.522924	PLCH2	HS.395787		SSH2						HS.516517													CUL5	TAP2			PPP2CA
FLJ25006	MTA3	CRIP2	HS.570636	PLEKHA6	HS.407903		STK38						HS.531407													GAN	TCEB1			PPP2CB
FLJ40712	MYO6	CSF2RA	HSPA4	PLK2	HS.531457		STS						HS.536620													TRIM11	TCEB2			CENPQ
FLJ41766	NAT1	CSNK1E	HSPC159	PLXNA1	HS.532698		SVIL						HS.537451													CUL3	TPP2			PPP2R1A
FLJ45337	NDUFA3	CSRP2	ICOSLG	PLXNB1	HS.560357		SYNC1						HS.538365													CUL2	RPS27AP11			PPP2R1B
FLNB	NEK7	CST7	IDO2	PNLDC1	HS.568777		SYT17						HS.539174													CUL1	CDC26P1			PPP2R2A
FMNL3	NET1	CTPS	IGSF3	POLA2	HSBP1		TAGLN						HS.539736													TRIM63	LOC730594			PPP2R5A
GAL3ST4	NID2	CTPS2	IL12B	PPM1H	HSPA6		TCF7L2						HS.539841													SPSB2	LOC731049			PPP2R5B
GAPT	NME2	CTTNBP2NL	IL27	PPM1M	HTRA1		TESC						HS.539945													SOCS1	UBA52			PPP2R5C
GARNL3	NOS1	CUL1	IMPDH2	PPY	ICAM2		TIAM2						HS.541675													CBLB	LOC731429			PPP2R5D
GFI1	NPTX2	CX3CL1	INF2	PQLC2	IFIT1		TMTC1						HS.542197													CDC23	UBA1			PPP2R5E
GGA2	NR1D2	CXCR3	INSM2	PRKCZ	IFIT2		TNFRSF8						HS.542384													CDC16	UBA7			MIS18BP1
GGH	NR4A3	CXCR4	IRAK2	PTCD2	IFIT3		TPPP3						HS.543803													HERC2	UBE2A			HJURP
GGT1	NRAS	CXCR5	ISG20L1	PTK2	IFITM2		TRNP1						HS.544849													BTRC	UBE2B			MCM10
GINS3	NRBP1	CXXC5	ITPR1	PTPLB	IFITM3		TSKS						HS.545199													UBE3B	UBE2D1			HIST2H4B
GLCCI1	NRCAM	CYB5A	ITPR3	PTPN22	IKBKE		TSPAN14						HS.549805													SOCS3	UBE2D2			PRIM1
GLRB	NUB1	CYP27B1	ITSN2	RAB11FIP4	IL1RN		TSPYL3						HS.551002													KLHL13	UBE2D3			PRIM2
GLT8D1	NUP98	CYP2E1	IWS1	RAB32	IL24		USP47						HS.551458													UBA3	UBE2E1			NHP2
GNMT	ODZ2	CYP2S1	JAG2	RAB7B	IQCK		UTY						HS.552423													UBE2M	UBE2E2			PRKACA
GPM6B	OGT	CYTSB	JAZF1	RAB7L1	IRAK3		VSTM1						HS.553351													LRSAM1	UBE2G1			CEP72
GPR114	OLFM2	CYYR1	KCNN1	RASGRP3	IRS2		WARS						HS.553450													SPSB4	UBE2G2			NUP133
GPX7	P704P	DACT3	KDELR2	RGS10	ITGAM		WWP2						HS.559609													UBE2L6	UBE2H			CDK5RAP2
GRB14	PDCD10	DAPP1	KDM6B	ROBO1	ITLN1		XPNPEP2						HS.563406													ASB16	UBE2L3			PRKAR2B
GSK3A	PDCL3	DBN1	KEAP1	SEMA4F	ITSN1		YIF1B						HS.563847													UBE2Q2	UBE2N			CENPJ
GTPBP3	PDGFA	DBNDD1	KIAA1128	SENP8	KIAA0367		ZBTB4						HS.565311													TRIP12	UBE2V2			CENPN
GZMB	PDLIM5	DCAF6	KIAA1211	Septin 3	KIAA0513		ZCCHC6						HS.565402													UBE4A	UBE3A			RCC2
HADH	PIAS2	DDEF2	KIF2A	SH3RF2	KIAA0528		ZNF217						HS.565704													FBXO44	VHL			LIN37
HHAT	PICALM	DENND5B	KLF6	SHE	KIAA1618		ZNF350						HS.566428													PSMF1	ZBTB16			TEX12
HIGD1A	PIK3C2A	DEPDC6	LAG3	SLAMF7	KIR2DL3								HS.569540													NPEPPS	HECTD3			PSMA1
HINT2	PIK3CA	DGKA	LARP1B	SLAMF8	KIR2DL4								HS.570403													DZIP3	ASB13			PSMA2
HLTF	PILRB	DHCR24	LOC158345	SLC16A9	KLF2								HS.570965													UBE3C	UBA5			PSMA3
HPS4	PIPSL	DHRS3	LOC197135	SLC25A17	KLHDC8B								HS.572246													VPRBP	SPSB1			PSMA4
HS.121525	PLEKHM3	DHTKD1	LOC201725	SLC46A3	KLHL18								HS.573484													KEAP1	RNF34			PSMA5
HS.131041	POTE2	DKFZP761P0423	LOC283412	SLFN13	KNDC1								HS.573763													CUL7	CUL5			PSMA6
HS.238996	PPDPF	DNAI2	LOC285216	SMO	L1TD1								HS.575019													PSMD6	CALR			PSMA7
HS.385749	PPP2R3A	DNAJC9	LOC387763	SMPDL3B	LAPTM5								HS.576374													PJA2	GAN			PSMB1
HS.400256	PPP2R5D	DNASE1L3	LOC388755	SNX22	LILRA2								HS.576601													CDC20	TRIM11			PSMB2
HS.423734	PRKAR2B	DPH5	LOC440359	SNX3	LILRA5								HS.577221													CDC27	CANX			PSMB3
HS.436134	PRSS3	DPP9	LOC642031	SOX12	LILRB5								HS.577923													CDC34	CUL3			PSMB4
HS.478682	PSD	DRD4	LOC644590	SPRY2	LIPA								HS.577963													RBX1	CUL2			PSMB5
HS.479551	PSIP1	DSE	LOC646463	SSPN	LMO2								HS.578390														CUL1			PSMB6
HS.50125	PSMC4	DUSP14	LOC647673	ST5	LOC124220								HS.578483														TRIM63			PSMB7
HS.552082	PZP	DUSP2	LOC648099	ST7	LOC284837								HS.578738														SPSB2			PSMB8
HS.554507	RAB11FIP1	DUSP5P	LOC650257	STX3	LOC338758								HS.579631														SOCS1			PSMB9
HS.561735	RAC1	EBI2	LOC653140	TACSTD2	LOC344405								HS.580169														CBLB			PSMB10
HS.563165	RAPH1	ECHDC2	LOC729317	TCEAL3	LOC643930								HS.580802														CDC23			PSMC1
HS.563552	RASGRP2	EDEM1	LONRF1	TEX11	LOC647691								HS.583801														CDC16			PSMC2
HS.570338	RASSF2	EDF1	LRRC32	TGM5	LOC650832								HS.95481														HERC2			PSMC3
HS.571887	RASSF4	EED	MACF1	THEM4	LOC653382								HSFY2														BTRC			PSMC4
HSP90B1	RCBTB1	EEF1A2	MAFF	TLR10	LOC654053								HYAL4														UBE3B			PSMC5
HYI	RCL1	EEF2K	MAP2K4	TLR3	LOC728744								HYDIN														SOCS3			PSMC6
IDH3A	REXO4	EGLN3	MAP4K4	TMEM14A	LOC731486								IFNA16														KLHL13			PSMD1
IGF2R	RGPD5	EIF4ENIF1	MARCKSL1	TMEM97	LOXL3								IGDCC4														UBA3			PSMD2
IGFBP3	RHOF	EIF6	MEX3C	TOX	LPL								IGFBP2														UBE2M			CASC5
IGJ	RNF38	ENO3	MFI2	TPMT	LPPR2								IHH														LRSAM1			PSMD3
IL28RA	RPAP3	ENPP1	MGC61598	TRIB3	LRP1								IL16														SPSB4			PSMD4
IL3RA	RUFY3	ENPP2	MLLT4	TSPAN2	LRP3								IRX3														UBE2L6			PSMD5
IPO4	SC4MOL	ENPP4	MMP25	UNG	LRRC25								IRX5														ASB16			NUP107
IQSEC3	SCD5	ENTHD1	MOBK1B	VAC14	LTA4H								ITGB1														UBE2Q2			PSMD7
IRF7	SF3A3	ENTPD7	MPP3	VAV3	M160								ITGB1BP3														TRIP12			PSMD8
ISCA2	SLC38A1	EPDR1	MTHFD2	VPS37D	MAF								ITGB5														UBE4A			PSMD9
ITCH	SLC4A7	ERMP1	MTHFR	WASF3	MAFB								JRK														FBXO44			PSMD10
ITGAE	SNURF	ESAM	MTMR4	WBSCR22	MAN1C1								KCNIP2														CD36			PSMD11
ITM2C	SPAG16	ESPNL	MYC	WDR41	MAP2K3								KCNMB2														PSMF1			PSMD12
KANK1	SQLE	ETS1	NCK2	ZBED3	MARCO								KCNN3														NPEPPS			PSMD13
KAT2A	ST7OT4	ETV3	NCOA7	ZNF215	MCOLN1								KIAA1755														SEC24C			PSME1
KCNA5	ST8SIA1	ETV6	NDEL1	ZNF232	MEFV								KIR2DS5														DZIP3			PSME2
KCNH8	STARD4	EZH2	NES	ZNF285A	MEI1								KLHL34														UBE3C			SPC25
KCNK1	SYN1	F11R	NETO2	ZNF462	MERTK								KLK12														VPRBP			TAOK1
KCNK10	TBCB	FAM102A	NFKB2	ZNF662	MIDN								KRT33B														KEAP1			POLD4
KCNK17	TBCEL	FAM105B	NFKBID		MLKL								KRTAP10-9														CUL7			RAD1
KCTD5	TCF20	FAM113B	NIN		MOSC1								KRTAP1-3														PSMD6			RAD9A
KIAA0125	THEM2	FAM118A	NKD2		MPP1								KRTAP19-4														PJA2			RAD17
KIAA1274	THRAP3	FAM119B	NKX3-1		MS4A14								KRTAP21-1														SEC24D			RAD21
KIAA1370	TJP1	FAM125B	NKX6-2		MS4A4A								KRTAP9-4														MRC2			RANBP2
KIAA1407	TMEM14B	FAM129A	NOXO1		MS4A7								KRTAP9-8														CDC20			RANGAP1
KIAA1641	TMEM169	FAM175B	NR4A2		MSR1								LAX1														CDC27			RB1
KIAA1984	TMEM200A	FAM46C	NRXN2		MST4								LCK														CDC34			RBBP4
KIF26B	TNFAIP8L3	FAM49A	NTF3		MT1H								LEP														RBX1			RBBP7
KLHL13	TNFSF4	FAM57A	NUAK2		MT2A								LHB																	RBL1
KLHL3	TOR1AIP2	FAM81A	NUP62		MUCL1								LIMS2																	RBL2
KLRA1	TRAF5	FBL	NXT1		MYO7A								LLGL2																	CCND1
KPTN	TRAPPC6A	FBLN2	ORAI1		NCF2								LOC115648																	RFC2
KRT5	TSPO	FBXL10	OSBPL3		NCF4								LOC131873																	RFC3
KRT73	TTYH2	FBXO2	OXCT2		NEURL								LOC283755																	RFC4
LCN12	TUBA3E	FBXO30	P2RY10		NOTCH2								LOC283867																	RFC5
LCNL1	UBA3	FCER1A	PAQR3		NPL								LOC285407																	RPA1
LCT	UBD	FGFR1OP	PELI1		NPTN								LOC343705																	RPA2
LDOC1	UBE2E1	FGFR3	PHF13		NR1H3								LOC345222																	RPA3
LEMD3	VPS41	FLJ10916	PHF16		OLFML2B								LOC347119																	RPS27
LEPREL1	WDR18	FLJ22795	PHLDA3		OLIG1								LOC389043																	RPS27A
LHFPL2	WDR33	FLJ45422	PHLPP2		OSBPL5								LOC390387																	RRM2
LILRA4	YWHAZ	FLNB	PICALM		OSCAR								LOC390669																	CLIP1
LIME1	ZBTB10	FLT3	PIK3C2B		OTOF								LOC390683																	SEC13
LOC132241	ZMAT3	FMNL3	PIM3		PCDH12								LOC391427																	CENPK
LOC201175	ZNF528	FNBP1	PLCD1		PDK4								LOC392447																	RBBP4P1
LOC285359	ZNF93	FNBP1L	PLEC1		PDPN								LOC400581																	RFWD2
LOC285908		FOXD4	PLEKHB2		PECAM1								LOC401589																	DHFRP1
LOC347544		FOXD4L1	PLEKHF1		PGA3								LOC401895																	LOC645084
LOC387841		FSCN1	PLXNA1		PGA5								LOC401934																	ANAPC1
LOC387882		FUT7	PNMA1		PGBD5								LOC402110																	GORASP1
LOC389000		FUT8	PNMA2		PIK3AP1								LOC402560																	TUBBP2
LOC389442		GABARAPL2	PODXL		PIK3IP1								LOC441320																	LOC647654
LOC389816		GABPB2	PPA1		PILRA								LOC441454																	LOC648152
LOC400657		GADD45A	PPP1R14C		PLAUR								LOC641983																	CENPH
LOC400713		GAS6	PPRC1		PLD1								LOC642219																	LOC649620
LOC440389		GCET2	PPY		PLIN2								LOC642341																	SKP1
LOC442535		GFPT1	PRODH		PLSCR1								LOC642433																	SKP2
LOC550112		GHRL	PTCHD1		PMP22								LOC642568																	ACD
LOC642299		GJC2	PTGES2		PPP2R5A								LOC642574																	LOC650621
LOC643008		GLDN	PTMS		PRNP								LOC642594																	LOC651610
LOC644768		GLS	PTPN2		PROK2								LOC642624																	LOC651763
LOC648859		GNA12	PTPRK		PRR5								LOC642633																	LOC651921
LOC650114		GNG4	RAB11FIP1		PTPN13								LOC642707																	LOC652826
LOC651760		GNG7	RAB12		PYGL								LOC643047																	BRCA1
LOC651957		GNL3	RAB30		RAB24								LOC643069																	AURKA
LOC652128		GOLGA8B	RAB3IP		RAB27A								LOC643146																	SYCP1
LOC652470		GPBP1	RAB7L1		RAB37								LOC643171																	BUB1
LOC653308		GPER	RAB8B		RARRES3								LOC643201																	BUB1B
LOC728308		GPR132	RANGAP1		RASA3								LOC643320																	TERF1
LOC728715		GPR146	RAP1GAP		RBP7								LOC643363																	TERF2
LOC729764		GPR160	RAPH1		RCSD1								LOC643479																	TERT
LOXL4		GPR55	RELB		RENBP								LOC643841																	TFDP1
LRP5		GPRC5C	RGS11		RHOB								LOC643904																	TK2
LRRC26		GRASP	RHBDF1		RIN1								LOC644105																	TP53
LRRC36		GRIN1	RIPK2		RIN2								LOC644255																	HIST2H2AA4
LSS		GRIN3B	RMND5A		RNASE1								LOC644319																	TUBA4A
LTB		GSDMB	RND1		RNF112								LOC644341																	TUBG1
LTK		GSN	RNF19A		RNF13								LOC644373																	RPS27AP11
LY9		GSTM1	ROBO1		RNF149								LOC644473																	SKA2L
MAG		GSTM2	RPS27L		RNF175								LOC645099																	RFWD2P1
MAGED1		GSTM4	SAT2		RRAS								LOC645218																	TYMS
MAP1A		GZMB	SBF2		RRP12								LOC645362																	CDC26P1
MAPKAPK2		H2AFY2	SDHA		RSAD2								LOC645402																	LOC729964
March 2		H2AFZ	SDHALP1		RTN3								LOC645444																	LOC730418
MCM3APAS		HDGFRP3	SEC63		RUSC2								LOC645454																	LOC730594
MDC1		HES6	SEMA7A		RXRA								LOC645463																	UBA52
MEF2D		HINT1	SEPX1		S100A12								LOC645581																	UBE2D1
MGAT4A		HIST1H2BD	SERPINB8		S100A8								LOC645660																	UBE2E1
MGC13057		HIST1H2BK	SGK3		S100A9								LOC645694																	UBE2I
MGC29506		HIST1H4C	SGOL1		S100P								LOC645718																	WEE1
MGC3020		HIVEP1	SH2D3A		S1PR3								LOC645732																	XPO1
MGC39900		HLA-DOA	SH3RF2		SASH1								LOC645757																	YWHAE
MGC42367		HLA-DOB	SIAH2		SCPEP1								LOC645888																	YWHAG
MME		HLA-DPA1	SIK1		SEPP1								LOC645904																	ALMS1
MMP11		HLA-DPB1	SLC16A9		SERPINA1								LOC646179																	TUBA1A
MMP23A		HLA-DQA1	SLC25A29		SERPINB2								LOC646428																	MIS12
MMP23B		HLA-DQB1	SLC27A3		SH2D1B								LOC646444																	CENPM
MMRN1		HLA-DQB2	SLC30A3		SIGLEC1								LOC646627																	NUP37
MNAT1		HLA-DRA	SLC37A1		SIGLEC16								LOC646667																	CENPO
MOXD1		HLA-DRB1	SLC9A7		SIGLEC9								LOC646706																	MLF1IP
MRPL36		HLA-DRB3	SMAD7		SIRPB1								LOC647025																	NUP85
MSRB3		HLA-DRB4	SMARCA5		SLA								LOC647343																	CEP76
MTMR2		HLA-DRB6	SNN		SLC11A1								LOC647447																	DSN1
MUPCDH		HLA-G	SPRED2		SLC16A6								LOC647778																	CENPT
MYB		HMG20B	SRXN1		SLC22A15								LOC647844																	CEP290
MYBPH		HMGCS1	ST3GAL5		SLC22A4								LOC648154																	CEP63
MYH11		HMGN1	ST7		SLC25A37								LOC648408																	CEP70
MYH3		HNRPDL	STARD8		SLC31A2								LOC648626																	B9D2
MYL6B		HOMER2	STX3		SLC36A1								LOC648732																	NDEL1
MYLPF		HPGD	SYNGR2		SLC45A4								LOC649044																	CDT1
N6AMT1		HPS5	TACSTD2		SLC46A2								LOC649593																	SEH1L
NEB		HS.105636	TAP1		SLC7A7								LOC649635																	KIF18A
NEK8		HS.125056	TBC1D4		SLCO2B1								LOC650373																	SMC1A
NFATC2IP		HS.14706	TBC1D8		SMPDL3A								LOC650491																	HIST3H3
NFX1		HS.213061	TCEAL5		SNX10								LOC651044																	HIST1H4I
NGLY1		HS.224794	TCFL5		SOD2								LOC651493																	CDC7
NHEDC1		HS.25892	TEX11		SORT1								LOC651530																	CDC45
NIPA2		HS.473191	TFG		SPATA6								LOC651577																	HIST1H2AJ
NLRP2		HS.478682	TGFBR1		SPRED1								LOC651580																	HIST1H2AC
NLRP7		HS.555181	THRB		SSH2								LOC651807																	HIST1H2AB
NOP56		HS.568928	TJP2		STAB1								LOC651859																	HIST2H2AA3
NOTCH4		HS.571502	TLE3		STC1								LOC651886																	HIST2H2AC
NPAL3		HS.572030	TMEM120A		STS								LOC652003																	HIST1H2BG
NPC1		HS.575038	TMEM123		SUCLG2								LOC652238																	HIST1H2BL
NR5A1		HS.91389	TMEM132E		SULT1A1								LOC652342																	HIST1H2BN
NRP1		HSPA4L	TMEM39A		SYT17								LOC652628																	HIST1H2BM
NTM		HSPC159	TMEM57		TAGAP								LOC652676																	HIST1H2BF
NUCB2		HTR3A	TMEM88		TAGLN								LOC652833																	HIST1H2BE
NUMA1		HYAL3	TMPRSS2		TBC1D2								LOC653047																	HIST1H2BH
OBSCN		IAH1	TNFRSF11A		TBXAS1								LOC653060																	HIST1H2BI
ODF2L		ID2	TNFSF9		TCIRG1								LOC653147																	HIST1H2BC
OFD1		IDO2	TOP2A		TDRD9								LOC653200																	HIST1H2BO
OGT		IDS	TP53BP2		TESC								LOC653238																	HIST2H2BE
OIP5		IGSF3	TPD52		THAP10								LOC653280																	NUF2
OR3A3		IL18R1	TRAF6		TIMP2								LOC653423																	HIST1H4A
P2RX2		IL18RAP	TREML3		TLR1								LOC653618																	HIST1H4D
PACAP		IL28RA	TRIB3		TLR2								LOC653735																	HIST1H4F
PACSIN1		IL2RA	TTF2		TLR4								LOC728226																	HIST1H4K
PAFAH2		IL32	TTLL7		TLR6								LOC728369																	HIST1H4J
PAPLN		IL4I1	TUBB		TM9SF4								LOC731670																	HIST1H4C
PAQR6		INADL	TUBB3		TMBIM1								LPAR4																	HIST1H4H
PARP10		INDO	TUFT1		TMEM176A								LRRC48																	HIST1H4B
PARP15		INF2	TWSG1		TMEM176B								LYNX1																	HIST1H4E
PCM1		INSM1	TXN		TMEM188								MAD1L1																	HIST1H4L
PCNT		INTS3	TXNDC11		TMEM205								MAGEA6																	HIST2H4A
PCSK4		IQCG	TXNL1		TMEM26								MAN1A2																	MAD1L1
PDCD4		IRF4	TXNRD1		TMTC1								MAPK8IP3																	ATRIP
PDXP		ISG15	UAP1		TNFAIP6								MASP1																	GINS4
PFKFB2		ISG20	UCN2		TNFSF10								MDH1B																	MCM8
PGBD1		ISG20L1	UHRF1BP1L		TREM1								MEIS2																	CUL1
PGM2L1		ITGB4BP	ULBP1		TSC22D3								MEN1																	KIF2B
PHACTR1		ITGB7	UVRAG		TSHZ3								MGAM																	SMARCA5
PHB		ITM2C	VAC14		TSPAN14								MGAT5B																	FKBP6
PHEX		ITPR3	VASN		TSPYL3								MMEL1																	OFD1
PIGF		JOSD1	VMO1		TTYH3								MS4A13																	HIST1H2BK
PIGN		KATNAL1	WASL		TUBA4A								MSH5																	TUBGCP6
PIK4CA		KCNK13	WDR33		VAMP5								MTMR14																	CDC14A
PLAC8		KCNN1	WDR63		VCAN								MUC5B																	RUVBL1
PLAC8L1		KIAA0226	WEE1		VNN1								MYH16																	SSNA1
PLEKHG4		KIAA1211	WHAMM		VNN2								NCRNA00168																	DYNLL1
PLP2		KIAA1641	XCR1		VNN3								NMBR																	CDC23
PLS3		KIAA1644	YWHAQ		VSTM1								NOVA2																	CDC16
PLVAP		KIAA1671	ZBTB32		WDFY1								NR0B2																	CCNA2
PMEPA1		KIF2A	ZBTB5		WSB1								NRXN3																	CCNA1
PMS2L3		KIFC2	ZER1		ZCCHC6								ODZ3																	CCNB1
POLB		KLF8	ZFPM1		ZFP36L2								OGFR																	CCND2
POLM		KLHL3	ZNF250										OMG																	BTRC
POMGNT1		KLHL5	ZNF295										OR2J3																	CCND3
POU3F1		KPNA2	ZNF296										OR2L8																	HIST1H2BJ
POU4F1		KTELC1	ZNF366										OR2M3																	CCNE1
PPOX		KTN1	ZNF625										OR4C16																	CCNH
PPP2R1B		LAD1											OR4C46																	PKMYT1
PRDX6		LAG3											OR51Q1																	SMC3
PRKCB1		LAMA5											OR52L1																	CCNB2
PRKD1		LAMC1											OR56A4																	CCNE2
PRMT7		LAMP3											OR5L1																	CENPL
PROC		LASS6											OR5L2																	LIN52
PTCRA		LAYN											OR6C3																	ZW10
PTGDS		LEPREL1											OR6S1																	BUB3
PTK7		LIMCH1											OSTBETA																	AURKB
PTPRCAP		LMCD1											PANK2																	PTTG1
PTPRM		LMNB1											PAX3																	PSMF1
RAB15		LMNB2											PAX9																	KIF23
RAB40B		LOC134997											PCDHA13																	CEP41
RAD51AP1		LOC151579											PCDHA3																	CEP135
RALGPS1		LOC158345											PDGFA																	CEP57
RASD1		LOC283953											PDGFB																	KNTC1
RDH5		LOC284293											PDIA2																	CKAP5
RECQL5		LOC286208											PDYN																	CDK1
RELN		LOC387763											PDZK3																	GINS1
REXO2		LOC387882											PEMT																	PSMD6
RGS7		LOC400027											PER2																	CDC6
RIMS3		LOC400304											PHF15																	CDC20
RLTPR		LOC440341											PHKG1																	CDC25A
RNF165		LOC441876											PKP3																	CDC25B
RPP25		LOC613037											PLEKHN1																	CDC25C
RPPH1		LOC642299											PML																	CDC27
RPS6KA4		LOC643949											PNLIP																	REC8
RPS6KL1		LOC644151											POFUT1
RRBP1		LOC644511											POLL
RSPH1		LOC645626											POTE14
RTKN		LOC649049											POTEF
RUFY4		LOC649143											PRED57
RUNX2		LOC650114											PRMT1
RWDD2A		LOC650257											PROZ
SCAMP5		LOC650369											PRSS42
SCML2		LOC651957											PSMD4
SCN9A		LOC652184											PTGER3
SCT		LOC653344											PTPRH
SCYL3		LOC728715											RAB43
SDK2		LOC729317											RALGDS
SEC31B		LOC731682											RBM19
SEC61A1		LRP8											REEP2
SEL1L3		LRRC42											ROBO4
SELL		LRRFIP2											SAMD5
SELS		LRRK1											SCN5A
SEMA5A		LY9											SCRT1
SEPHS1		MAFF											SGCZ
SERPINF1		MALT1											SH3TC2
SERPINI1		MAP3K13											SHC4
SETBP1		MAP3K14											SHH
SFTPA1		MAP3K6											SIGLECP3
SHD		MAP4K1											SLC16A8
SIDT1		MAP4K4											SLC18A3
SIGLEC6		MAPK9											SLC25A21
SIRPG		March 9											SLC25A3
SLA2		MARCKSL1											SLC26A7
SLC20A1		MBOAT2											SLC6A4
SLC23A1		MCCC1											SLC7A8
SLC23A2		MCM2											SNED1
SLC2A1		MCM4											SPAG11B
SLC2A8		MCM5											SPRN
SLC35C2		MCM6											SPZ1
SLC35F3		MCOLN2											SRA1
SLC39A6		MEF2D											ST5
SLC47A1		MELK											STK19
SLC4A3		METTL1											SULT1C4
SLC7A5		MGAT3											SV2C
SLITRK5		MGC45491											SYN2
SMARCAL1		MGC61598											T1560
SMC6		MICAL1											TACC2
SMOC1		MKL1											TADA3
SMPD3		MMD											TAF5
SNAP91		MMP11											TBX1
SNRPN		MMP25											TCF12
SPCS1		MND1											TECTA
SPIB		MOCOS											TENC1
SPNS3		MPP3											TEX10
SPOCK2		MSLN											TG
SPON2		MTHFD1L											TMC8
SPRYD5		MTHFR											TMEM170A
SRPR		MTMR1											TMEM191B
SRPX		MTMR4											TMEM45B
SSR4		MXRA7											TMEM67
ST6GALNAC4		MYO9A											TMSB4X
STAG3L2		MYOM1											TNNC2
STAMBPL1		N4BP2L1											TNRC6A
STK11IP		NAPSA											TP53TG3
STK32B		NAPSB											TPRXL
STMN1		NAV1											TRADD
STOX1		NBL1											TRAF7
STRBP		NCALD											TRAIP
STT3A		NCAM1											TRIM5
SUPT3H		NCCRP1											TRY1
SUSD1		NCK2											TTTY17A
SUV39H1		NCKAP5											TYSND1
SUZ12P		NCOA7											UBASH3A
SYCP2L		NDE1											UHRF1
SYS1		NDRG2											UNC45A
TACC1		NET1											UNQ6975
TARBP1		NFE2L2											UNQ9438
TATDN3		NFKB1											USP41
TAX1BP3		NFKBID											VCX
TCF3		NIPA1											VCX3A
TCF4		NLGN2											VCX-C
TCL1A		NME4											VWA1
TCL1B		NOS2A											WDR38
TEX2		NOXO1											WDR45
TFIP11		NPAL3											WDR72
TGFB3		NR2C1											WDR93
THSD1P		NR4A3											WFDC10B
TLR7		NT5DC3											WISP3
TLR9		NUSAP1											ZBTB12
TM7SF2		NXN											ZC3H14
TMEM109		OAT											ZDHHC11
TMEM149		OBFC2A											ZFATAS
TMEM50B		OCIAD2											ZGPAT
TMEM53		OFD1											ZNF452
TMEM63A		OSBPL9											ZNF829
TMEM98		OSTF1											ZWINT
TMEM99		OXCT2											ZYG11A
TNFRSF17		P2RY10
TNFRSF21		PABPC1
TP53I13		PACAP
TPM2		PADI2
TRIM63		PAF1
TRO		PANX2
TRPV1		PARM1
TSEN54		PBX3
TSPAN13		PC
TSPAN3		PDCD1
TSPAN31		PDLIM1
TSPYL2		PDXP
TTC13		PEA15
TTTY17A		PELP1
TUBB6		PGM1
TXNDC3		PHF16
TXNDC5		PHTF1
UBE2E3		PICK1
UBQLNL		PIM1
UGCG		PIM2
UHRF1		PIM3
ULK1		PKIB
UNC93B1		PLAT
USF2		PLD2
USP11		PLEKHA5
USP24		PLEKHA6
VAMP1		PLEKHG1
VASH2		PLEKHG2
VEGFB		PLK4
VEZF1		PM20D2
VIPR2		PMEPA1
WDR6		PNMA1
WDR66		PNOC
WNT10A		POLS
YPEL1		POMGNT1
ZBTB26		PON2
ZCCHC11		PPA1
ZDHHC14		PPAP2A
ZDHHC17		PPEF1
ZFAT		PPM1J
ZFYVE26		PPP1R14A
ZKSCAN4		PPP1R14B
ZMYND11		PPP1R16B
ZNF337		PPP4R4
ZNF521		PPRC1
ZNF529		PPY
ZNF556		PRC1
ZNF558		PRKCA
ZNF589		PRMT1
ZNF789		PRMT2
ZXDA		PROC
		PRODH
		PRR14
		PSD3
		PTGES2
		PTMS
		PTPLB
		PTPN1
		PTPN2
		PTPRK
		PTTG1
		PTTG3P
		PVR
		RAB11FIP3
		RAB15
		RAB21
		RAB23
		RAB30
		RAB3IP
		RAB4B
		RAB5B
		RAB7B
		RAB9A
		RALA
		RAMP1
		RANGAP1
		RAP1GAP
		RASAL1
		RASSF7
		RCAN3
		RELB
		REPIN1
		REPS2
		RFTN1
		RGS1
		RGS11
		RIMS3
		RLTPR
		RNF145
		ROBO1
		RPL23A
		RPL7A
		RTKN
		RUFY3
		RUNX2
		S100A3
		SC4MOL
		SCARA5
		SCARB1
		SCHIP1
		SCMH1
		SCN9A
		SDHA
		SDS
		SEC61A2
		SEC61B
		SEL1L3
		SEMA7A
		Septin 11
		Septin 3
		Septin 6
		SERPINB1
		SERPINF1
		SERPINF2
		SH2D3A
		SH3BP4
		SH3PXD2A
		SH3RF2
		SHANK3
		SHPK
		SIAH2
		SIK1
		SILV
		SLAMF7
		SLC15A4
		SLC25A20
		SLC25A29
		SLC25A4
		SLC2A1
		SLC35F2
		SLC37A1
		SLC38A1
		SLC44A1
		SLC4A3
		SLC5A6
		SLC6A12
		SLC7A1
		SLC7A11
		SLC9A7
		SLCO5A1
		SMARCA5
		SMO
		SOBP
		SOCS1
		SOCS2
		SPATS2
		SPATS2L
		SPIB
		SPINT2
		SPNS3
		SPRED2
		SQLE
		SRGAP3
		ST14
		ST7
		ST8SIA4
		STARD7
		STAT5A
		STMN1
		STRBP
		SULF2
		SYN1
		SYNGR2
		SYTL3
		TACSTD1
		TACSTD2
		TAP1
		TAP2
		TARS
		TBC1D13
		TBC1D4
		TCEA3
		TCFL5
		TFG
		TGFA
		THBS2
		THSD1
		TIFAB
		TIMM17B
		TLCD1
		TLR10
		TM4SF5
		TM7SF2
		TMCC2
		TMEM131
		TMEM136
		TMEM149
		TMEM156
		TMEM184B
		TMEM39A
		TMEM45A
		TMEM97
		TNFRSF11A
		TNFRSF9
		TNNT2
		TOMM34
		TOP1MT
		TOP2A
		TP53I13
		TPD52
		TRADD
		TRAF1
		TRAF5
		TRIM46
		TRIM69
		TRIP10
		TRPM4
		TSFM
		TSPAN13
		TSPAN33
		TTF2
		TTYH2
		TUBB2A
		TUBB2B
		TUBB2C
		TUBB6
		TWSG1
		TXN
		TXNRD1
		UAP1
		UBE2F
		UBQLN4
		UBXN2A
		UCK2
		UGCG
		UPB1
		UPF2
		USP12
		UST
		UVRAG
		VAC14
		VEGFB
		VEZT
		VMO1
		VPS8
		WASL
		WDR33
		WDR59
		WDR63
		WEE1
		WHAMM
		XYLT2
		YME1L1
		YWHAQ
		ZBTB32
		ZBTB33
		ZBTB46
		ZBTB5
		ZDHHC18
		ZER1
		ZHX2
		ZMIZ2
		ZNF135
		ZNF250
		ZNF256
		ZNF260
		ZNF296
		ZNF366
		ZNF433
		ZNF532
		ZNF544
		ZNF627
		ZNF767
		ZNF789
		ZNF827
		ZSCAN18

## Sheet: strategy_murine_SIG
Signatures	pDC	SK_LC	DC_vs_Mo/Mac	CLN_XCR1+_migDC	SP_XCR1+_LT-DC	SK_Mac	SP_RPM	BD_cMo	BD_ncMo	Mo/Mac_vs_DC	SK_CD11b+_DDC	CLN_CD11b+_migDC	SP_CD11b+_LT-DC	SK_cMo
test_classes	pDC	SK_LC	CLN_XCR1+_migDC	CLN_XCR1+_migDC	SP_XCR1+_LT-DC	SK_Mac_A	SP_RPM	BD_cMo	BD_ncMo	SK_MoDC_A	SK_CD11b+_DDC	CLN_CD11b+_migDC	SP_CD11b+_LT-DC	SK_cMo
			CLN_XCR1+_LT-DC			SK_Mac_B				SK_MoDC_B
			SP_XCR1+_LT-DC							SK_cMo
			SK_CD11b+_DDC							SK_Mac_A
			CLN_CD11b+_migDC							SK_Mac_B
			CLN_CD11b+_LT-DC							SP_RPM
			SP_CD11b+_LT-DC							BD_Mo
			pDC
reference_classes	SK_LC	CLN_XCR1+_migDC	SK_MoDC_A	SK_LC	SK_LC	SK_LC	SK_LC	SK_LC	SK_LC	CLN_XCR1+_migDC	SK_LC	SK_LC	SK_LC	SK_LC
	CLN_migLC	CLN_XCR1+_LT-DC	SK_MoDC_B	CLN_migLC	CLN_migLC	CLN_migLC	CLN_migLC	CLN_migLC	CLN_migLC	CLN_XCR1+_LT-DC	CLN_migLC	CLN_migLC	CLN_migLC	CLN_migLC
	CLN_XCR1+_migDC	SP_XCR1+_LT-DC	SK_cMo	SK_CD11b+_DDC	SK_CD11b+_DDC	CLN_XCR1+_migDC	CLN_XCR1+_migDC	CLN_XCR1+_migDC	CLN_XCR1+_migDC	SP_XCR1+_LT-DC	CLN_XCR1+_migDC	CLN_XCR1+_migDC	CLN_XCR1+_migDC	CLN_XCR1+_migDC
	CLN_XCR1+_LT-DC	SK_CD11b+_DDC	SK_Mac_A	CLN_CD11b+_migDC	CLN_CD11b+_migDC	CLN_XCR1+_LT-DC	CLN_XCR1+_LT-DC	CLN_XCR1+_LT-DC	CLN_XCR1+_LT-DC	SK_CD11b+_DDC	CLN_XCR1+_LT-DC	CLN_XCR1+_LT-DC	CLN_XCR1+_LT-DC	CLN_XCR1+_LT-DC
	SP_XCR1+_LT-DC	CLN_CD11b+_migDC	SK_Mac_B	CLN_CD11b+_LT-DC	CLN_CD11b+_LT-DC	SP_XCR1+_LT-DC	SP_XCR1+_LT-DC	SP_XCR1+_LT-DC	SP_XCR1+_LT-DC	CLN_CD11b+_migDC	SP_XCR1+_LT-DC	SP_XCR1+_LT-DC	SP_XCR1+_LT-DC	SP_XCR1+_LT-DC
	SK_CD11b+_DDC	CLN_CD11b+_LT-DC	SP_RPM	SP_CD11b+_LT-DC	SP_CD11b+_LT-DC	SK_CD11b+_DDC	SK_CD11b+_DDC	SK_CD11b+_DDC	SK_CD11b+_DDC	CLN_CD11b+_LT-DC	pDC	pDC	pDC	SK_CD11b+_DDC
	CLN_CD11b+_migDC	SP_CD11b+_LT-DC	BD_Mo	pDC	pDC	CLN_CD11b+_migDC	CLN_CD11b+_migDC	CLN_CD11b+_migDC	CLN_CD11b+_migDC	SP_CD11b+_LT-DC	SK_MoDC_A	SK_MoDC_A	SK_MoDC_A	CLN_CD11b+_migDC
	CLN_CD11b+_LT-DC	pDC		SK_MoDC_A	SK_MoDC_A	CLN_CD11b+_LT-DC	CLN_CD11b+_LT-DC	CLN_CD11b+_LT-DC	CLN_CD11b+_LT-DC	pDC	SK_MoDC_B	SK_MoDC_B	SK_MoDC_B	CLN_CD11b+_LT-DC
	SP_CD11b+_LT-DC	SK_MoDC_A		SK_MoDC_B	SK_MoDC_B	SP_CD11b+_LT-DC	SP_CD11b+_LT-DC	SP_CD11b+_LT-DC	SP_CD11b+_LT-DC		SK_cMo	SK_cMo	SK_cMo	SP_CD11b+_LT-DC
	SK_MoDC_A	SK_MoDC_B		SK_cMo	SK_cMo	pDC	pDC	pDC	pDC		SK_Mac_A	SK_Mac_A	SK_Mac_A	pDC
	SK_MoDC_B	SK_cMo		SK_Mac_A	SK_Mac_A	SK_MoDC_A	SK_MoDC_A	SK_MoDC_A	SK_MoDC_A		SK_Mac_B	SK_Mac_B	SK_Mac_B	SK_MoDC_A
	SK_cMo	SK_Mac_A		SK_Mac_B	SK_Mac_B	SK_MoDC_B	SK_MoDC_B	SK_MoDC_B	SK_MoDC_B		SP_RPM	SP_RPM	SP_RPM	SK_MoDC_B
	SK_Mac_A	SK_Mac_B		SP_RPM	SP_RPM	SK_cMo	SK_cMo	SK_Mac_A	SK_Mac_A		BD_Mo	BD_Mo	BD_Mo	SK_Mac_A
	SK_Mac_B	SP_RPM		BD_Mo	BD_Mo	SP_RPM	BD_Mo	SK_Mac_B	SK_Mac_B					SK_Mac_B
	SP_RPM	BD_Mo				BD_Mo		SP_RPM	SP_RPM					SP_RPM
	BD_Mo
classes not taken into account		CLN_migLC	SK_LC	CLN_XCR1+_LT-DC	CLN_XCR1+_migDC		SK_Mac_A	SK_cMo	SK_cMo	SK_LC	CLN_CD11b+_migDC	SK_CD11b+_DDC	SK_CD11b+_DDC	BD_Mo
			CLN_migLC	SP_XCR1+_LT-DC	CLN_XCR1+_LT-DC		SK_Mac_B	BD_ncMo	BD_cMo	CLN_migLC	CLN_CD11b+_LT-DC	CLN_CD11b+_LT-DC	CLN_CD11b+_migDC
											SP_CD11b+_LT-DC	SP_CD11b+_LT-DC	CLN_CD11b+_LT-DC
Analysis Method	Minimal_pairwise_Mean	Minimal_pairwise_Mean	Minimal_pairwise_Mean	Minimal_pairwise_Mean	Minimal_pairwise_Mean	Minimal_pairwise_Mean	Minimal_pairwise_Mean	MinTest_MaxRef	MinTest_MaxRef	Minimal_pairwise_Mean	Minimal_pairwise_Mean	Minimal_pairwise_Mean	Minimal_pairwise_Mean	Minimal_pairwise_Mean
			[test_classes considered as one population]					because ncMo in duplicates only		[test_classes considered as one population]

## Sheet: murine_SIG
pDC	SK_LC	DC_vs_Mo/Mac	CLN_XCR1+_migDC	SP_XCR1+_LT-DC	SK_Mac	SP_RPM	BD_cMo	BD_ncMo	Mo/Mac_vs_DC	SK_CD11b+_DDC	CLN_CD11b+_migDC	SP_CD11b+_LT-DC	SK_cMo	TRAFFICKING_AND_PROCESSING_OF_ENDOSOMAL_TLR	TRAF6_MEDIATED_IRF7_ACTIVATION_IN_TLR7_8_OR_9_SIGNALING	TRAF6_MEDIATED_INDUCTION_OF_NFKB_AND_MAP_KINASES_UPON_TLR7_8_OR_9_ACTIVATION	MAP_KINASE_ACTIVATION_IN_TLR_CASCADE	ACTIVATED_TLR4_SIGNALLING	TCA_CYCLE_AND_RESPIRATORY_ELECTRON_TRANSPORT	CHOLESTEROL_BIOSYNTHESIS	GLYCOLYSIS	INFLUENZA_VIRAL_RNA_TRANSCRIPTION_AND_REPLICATION	ER_PHAGOSOME_PATHWAY	CROSS_PRESENTATION_OF_SOLUBLE_EXOGENOUS_ANTIGENS_ENDOSOMES	ANTIGEN_PROCESSING_CROSS_PRESENTATION	ANTIGEN_PROCESSING_UBIQUITINATION_PROTEASOME_DEGRADATION	CLASS_I_MHC_MEDIATED_ANTIGEN_PROCESSING_PRESENTATION	ANTIGEN_PRESENTATION_FOLDING_ASSEMBLY_AND_PEPTIDE_LOADING_OF_CLASS_I_MHC	MHC_CLASS_II_ANTIGEN_PRESENTATION	CELL_CYCLE
Not_applicable	Not_applicable	Not_applicable	Not_applicable	Not_applicable	Not_applicable	Not_applicable	Not_applicable	Not_applicable	Not_applicable	Not_applicable	Not_applicable	Not_applicable	Not_applicable	http://www.broadinstitute.org/gsea/msigdb/cards/REACTOME_TRAFFICKING_AND_PROCESSING_OF_ENDOSOMAL_TLR	http://www.broadinstitute.org/gsea/msigdb/cards/REACTOME_TRAF6_MEDIATED_IRF7_ACTIVATION_IN_TLR7_8_OR_9_SIGNALING	http://www.broadinstitute.org/gsea/msigdb/cards/REACTOME_TRAF6_MEDIATED_INDUCTION_OF_NFKB_AND_MAP_KINASES_UPON_TLR7_8_OR_9_ACTIVATION	http://www.broadinstitute.org/gsea/msigdb/cards/REACTOME_MAP_KINASE_ACTIVATION_IN_TLR_CASCADE	http://www.broadinstitute.org/gsea/msigdb/cards/REACTOME_ACTIVATED_TLR4_SIGNALLING	http://www.broadinstitute.org/gsea/msigdb/cards/REACTOME_TCA_CYCLE_AND_RESPIRATORY_ELECTRON_TRANSPORT	http://www.broadinstitute.org/gsea/msigdb/cards/REACTOME_CHOLESTEROL_BIOSYNTHESIS	http://www.broadinstitute.org/gsea/msigdb/cards/REACTOME_GLYCOLYSIS	http://www.broadinstitute.org/gsea/msigdb/cards/REACTOME_INFLUENZA_VIRAL_RNA_TRANSCRIPTION_AND_REPLICATION	http://www.broadinstitute.org/gsea/msigdb/cards/REACTOME_ER_PHAGOSOME_PATHWAY	http://www.broadinstitute.org/gsea/msigdb/cards/REACTOME_CROSS_PRESENTATION_OF_SOLUBLE_EXOGENOUS_ANTIGENS_ENDOSOMES	http://www.broadinstitute.org/gsea/msigdb/cards/REACTOME_ANTIGEN_PROCESSING_CROSS_PRESENTATION	http://www.broadinstitute.org/gsea/msigdb/cards/REACTOME_ANTIGEN_PROCESSING_UBIQUITINATION_PROTEASOME_DEGRADATION	http://www.broadinstitute.org/gsea/msigdb/cards/REACTOME_CLASS_I_MHC_MEDIATED_ANTIGEN_PROCESSING_PRESENTATION	http://www.broadinstitute.org/gsea/msigdb/cards/REACTOME_ANTIGEN_PRESENTATION_FOLDING_ASSEMBLY_AND_PEPTIDE_LOADING_OF_CLASS_I_MHC	http://www.broadinstitute.org/gsea/msigdb/cards/REACTOME_MHC_CLASS_II_ANTIGEN_PRESENTATION	http://www.broadinstitute.org/gsea/msigdb/cards/REACTOME_CELL_CYCLE
1110003E01RIK	1110067D22RIK	1300002K09RIK	1200009I06RIK	1700009J07RIK	2010110P09RIK	1300010F03RIK	ACE	4933407C03RIK	2010110P09RIK	AI593442	2610528A11RIK	1300002K09RIK	1700081L11RIK	CNPY3	IRAK1	NOD1	NOD1	TLR6	ATP5H	PMVK	ENO1	RPL35	PSMD14	PSMD14	PSMD14	UBA2	UBA2	SEC24B	AP1M2	KIF20A
1110017F19RIK	1190003J15RIK	1700024P16RIK	2210409E12RIK	1700025G04RIK	2810055G20RIK	1500002C15RIK	APOC2	ABCA7	2810405K02RIK	AMIGO3	2810025M15RIK	1700011I03RIK	4931406H21RIK	CTSB	IRF7	TAB1	TAB1	NOD1	ATP5L	EBP	ENO2	RPL7AP27	SEC61B	PSMA8	SEC61B	SAE1	SAE1	SEC23A	KIF20A	ACTR1A
1110018J18RIK	1300014I06RIK	1810065E05RIK	2310042D19RIK	4930506M07RIK	4930589L23RIK	1700111E14RIK	ARHGEF37	ABI3	4632428N05RIK	CAR5B	4930520O04RIK	2310008H09RIK	5730528L13RIK	CTSK	TMEM189-UBE2V1	CHUK	CREB1	TAB1	UQCR11	CYP51A1	ENO3	FAU	PSMA8	FCGR1A	PSMA8	HUWE1	HUWE1	SEC31A	ACTR1B	AKAP9
1110059E24RIK	1600021P15RIK	2010001M09RIK	2310061C15RIK	5430435G22RIK	9430053O09RIK	1810011H11RIK	ATP1A3	ACE	6430548M08RIK	CCDC170	4930579G24RIK	9530009G21RIK	6330406I15RIK	CTSL1	MYD88	CREB1	ATF2	IRAK3	NDUFA11	DHCR7	ALDOA	RPL13A	PSME4	FCGR1B	CTSS	RNF41	RNF41	PDIA3	ACTR1A	CDK2
1190002A17RIK	1600029D21RIK	2210020M01RIK	2810474O19RIK	A530099J19RIK	ADAMTSL5	1810032O08RIK	BMX	AGPAT4	9430025C20RIK	CD209C	5930403N24RIK	ABCB1A	ACE	CTSS	IRAK4	ATF2	MAPK14	TIRAP	COX4I1	DHCR24	ALDOB	RPL36	SEC61G	PSME4	CYBA	PSMD14	PSMD14	HLA-A	SEC24B	CDK4
1700024P16RIK	1700001C19RIK	2610034B18RIK	3110043O21RIK	ADAM19	AKR1B8	2210404J11RIK	C3	APOC2	A4GALT	CDKN3	9930111J21RIK1	ACOT7	AGPAT9	UNC93B6	TLR7	MAPK14	DUSP3	CHUK	COX5B	FDFT1	ALDOC	RPL10P16	PDIA3	MRC1	CYBB	STUB1	STUB1	HLA-B	SEC23A	CDK6
1810065E05RIK	1810011O10RIK	4930555G01RIK	4930555G01RIK	ALMS1	AQP1	2810405K02RIK	CCDC125	ARHGEF1	A630033H20RIK	CLEC4G	AB056442	ALCAM	APOC2	UNC93B2	TLR8	AGER	DUSP4	CREB1	COX6A1	FDPS	GAPDH	FAM153A	SEC61A1	CD207	FCGR1A	ANAPC10	ANAPC10	HLA-C	DCTN2	PSMD14
2010001M09RIK	1810019J16RIK	4930579C12RIK	A630072M18RIK	ARHGAP18	ATP6V0D2	4930471M23RIK	CD177	ARHGEF10L	A930039A15RIK	MTX1	AHCYL2	ANLN	ARHGEF37	TLR7	TLR9	DUSP3	DUSP6	ATF2	COX6B1	HMGCR	GAPDHS	GRSF1	HLA-A	PSMA1	FCGR1B	ARIH2	ARIH2	HLA-F	DCTN6	CDK7
2210020M01RIK	2010002N04RIK	5830405N20RIK	ABHD16A	ARHGAP42	B3GNT3	4930529M08RIK	CHI3L3	ARHGEF37	AB124611	SMC2	AK2	ARHGAP6	C3	TLR8	TRAF6	DUSP4	DUSP7	MAPK14	COX6C	HMGCS1	GPI	GTF2F1	HLA-B	PSMA2	PSME4	UBE2E3	SEC24B	HLA-G	CTSC	CDKN1A
2310039H08RIK	2200001I15RIK	A430084P05RIK	ABHD16B	ARSB	C1QTNF1	4931406C07RIK	CMPK2	ATG4D	ABCA1	TMEM129	ALDH1A2	ATAD5	CANX	TLR9	UBE2N	DUSP6	ELK1	TICAM1	COX7B	IDI1	PFKFB1	GTF2F2	HLA-C	PSMA3	SEC61G	LRRC41	UBE2E3	HSPA5	KIF2C	CDKN1B
2410002F23RIK	2300005B03RIK	A530099J19RIK	ACE2	ATPIF1	C4B	4933403F05RIK	DAXX	ATP1A3	ABCC3		APIP	B230217C12RIK	CC2D1B	LGMN		DUSP7	TAB2	AGER	COX7C	LBR	PFKFB2	HSP90AA1	HLA-F	PSMA4	PDIA3	ATG7	SEC23A	SAR1B	DCTN3	STAG1
2410015M20RIK	2310002J15RIK	ABCA5	AP3M2	BC028528	CABLES1	6430706D22RIK	DCK	B4GALT5	ABCC5		APOBEC3	B4GALT6	CD177	TLR3		ELK1	FOS	DUSP3	COX8A	LSS	PFKFB3	RPL36P14	HLA-G	PSMA5	SEC61A1	RBCK1	LRRC41	ERAP1	OSBPL1A	CDKN2A
2610018G03RIK	2310057J16RIK	ABHD6	ARG2	BTLA	CAR3	6720489N17RIK	DCLRE1B	BCL2	ABCD2		APOL7C	BC005685	CHI3L3	HSP90B1		TAB2	TAB3	DUSP4	ADHFE1	MVD	PFKFB4	IPO5	SEC61A2	PSMA6	HLA-A	WWP1	ATG7	B2M	AP2M1	CDKN2B
2810008M24RIK	2410137M14RIK	ACAP1	ARHGAP8	C530028O21RIK	CBR2	9130014G24RIK	DGKG	BMX	ACE		APPL1	BEX6	CIC	UNC93B1		FOS	IRAK1	DUSP6	CS	MVK	PFKL	RPSAP12	B2M	PSMA7	HLA-B	UBE2C	RBCK1	SEC13	AP1S1	CDKN2C
2810407C02RIK	2610528J11RIK	ACE2	ARHGEF12	CAMK1D	CCL12	A130022J15RIK	E030037K03RIK	CAMKK2	ACER3		AQP9	BUB1	D330041H03RIK			PELI3	IRAK2	DUSP7	CYC1	NSDHL	PFKM	RPS8P10	PSMA1	PSMB1	HLA-C	TRIM9	SEC61B	HLA-K	AP2S1	CDKN2D
2810416G20RIK	4732471D19RIK	ADAM11	ATMIN	CCSER1	CCL8	A4GALT	E430024C06RIK	CCDC125	ADAP2		B930041F14RIK	C79407	DDX28			TAB3	JUN	ELK1	DLAT	HSD17B7	PFKP	RPL7AP66	PSMA2	PSMB2	HLA-F	FBXO17	WWP1	TAP1	CLTA	TUBB4A
4930572J05RIK	4833418N17RIK	ADAM23	BC013529	CD36	CD209F	A930039A15RIK	EIF2AK2	CCDC88C	AGMO		BHLHE40	CADM3	ECT2L			HMGB1	MEF2A	TAB2	DLD	MSMO1	PGAM1	RPL10P9	PSMA3	PSMB3	HLA-G	UBE2J2	UBE2C	TAP2	CLTC	TUBB4B
5031414D18RIK	4833423E24RIK	ADCY6	BC030476	CDH23	CD209G	AAGAB	F10	CCM2	AI607873		CADM3	CASS4	F5			APP	MEF2C	FOS	DLST	SC5DL	PGAM2	RPS12P4	PSMA4	PSMB4	ITGAV	LRR1	TRIM9	CALR	DYNLL2	SYCP2
5730403B10RIK	5730469M10RIK	ALDH1A2	BC037703	CDK14	CMA1	ABCA1	FN1	CCND3	ALOX5		CALCRL	CCNF	FABP7			IKBKB	ATF1	LY96	ETFA	LOC651621	PGK1	RPSA	PSMA5	PSMB5	ITGB5	FBXO27	FBXO17	CANX	KLC3	ANAPC10
5830405N20RIK	5730601F06RIK	AMICA1	BCL2L14	CENPV	CNRIP1	ABCB4	FRY	CD244	ANO6		CCL17	CCR6	FGF7			IRAK1	PPP2CA	PELI3	ETFB	SQLE	PKLR	RPS26P10	PSMA6	PSMB6	LNPEP	ASB17	UBE2J2	SEC24C	CTSB	NDC80
5930416I19RIK	8430410A17RIK	ANPEP	BRCA1	CLEC1A	COLEC12	ABCC3	GSR	CD300LD	AOAH		CCL21A	CD101	FMO1			IRAK2	PPP2CB	TAB3	ETFDH	TM7SF2	PKM2	RPL23AP2	PSMA7	PSMB7	MRC1	ASB11	LRR1	SEC24D	CTSD	TUBGCP3
9030619P08RIK	A130010J15RIK	AP1S3	CABLES2	CLEC4B2	COPA	ABCC5	HP	CD97	APOC1		CCR6	CD22	GBF1			JUN	PPP2R1A	TBK1	FH	LOC730412	PPP2CA	RPS12P22	PSMB1	PSMB8	NCF2	ASB5	FBXO27		CTSH	DCTN2
A130050O07RIK	AADACL2	APOL10B	CAND1	CLNK	CORO2B	ABCG3	I830127L07RIK	CDKN2AIPNL	APOC2		CD274	CDH17	GCSH			TMEM189-UBE2V1	PPP2R1B	HMGB1	NNT	IDI2	PPP2CB	RPL21P29	PSMB2	PSMB9	NCF4	ASB6	ASB17		CTSK	CENPA
A430084P05RIK	ABCA12	APOL7C	CATSPERG1	CNR2	CP	ABHD12	LYL1	CEACAM1	APOE		CDC42EP3	CDHR3	GJB2			MEF2A	PPP2R5D	APP	SLC16A8	GGPS1	PPP2R1A	RPS26P35	PSMB3	PSMB10	CD207	ASB7	ASB11		CTSL1	CENPC1
A530040E14RIK	ABCC4	ARHGAP28	CCDC96	CXCL9	CPA3	ABL1	MMP8	CEBPB	ARFGEF1		CETN3	CHN2	GORAB			MEF2C	MAPK1	TICAM2	UQCRQ		PPP2R1B	RPL10A	PSMB4	PSMC1	SEC61A2	ASB8	ASB5		CTSL2	CETN2
ABCA5	ABHD12B	ARHGEF40	CCNG2	CYCS	D8ERTD82E	ACER3	MOCS1	CPD	ARHGAP10		CHAC2	CLEC4A4	GSR			MAP3K1	MAPK3	IKBKB	LOC283398		PPP2R5D	RPL26L1	PSMB5	PSMC2	B2M	ASB9	ASB6		CTSO	POLD3
ABHD15	ACAD11	ATP1B1	CD3G	DBN1	DAB2	ACOT11	MSRB1	CX3CR1	ARHGEF37		CHST11	CSNK1G3	GYK			MYD88	MAPK7	IRAK1	IDH1		LOC642969	POLR2A	PSMB6	PSMC3	PSMA1	UBE2F	ASB7		CTSS	NUDC
ABHD17A	ACAD9	BC037156	CENPN	DHX40	DNM1	ACOT4	MTUS1	CYP2AB1	ARRDC3		CNN2	CYP4F16	HMCN1			ATF1	MAPK8	IRAK2	IDH2		TPI1	POLR2B	PSMB7	PSMC4	PSMA2	ASB15	ASB8		AP2A1	PLK4
ABHD17B	ACER1	BC037703	CHD7	DKK3	EAR11	ACP2	NFE2	CYP4F18	ASPA		CNN3	DENND3	HOPX			NFKB2	MAPK11	IRF3	IDH3A		TPI1P1	POLR2C	PSMB8	PSMC5	PSMA3	ASB12	ASB9		AP2A2	STAG3
ABHD6	ACKR4	BCL11A	CLIP1	ECE1	EDNRB	ACP5	NIN	CYTH3	ASPN		CRYAA	DEPDC1A	HP			NFKBIA	MAPK9	IRF7	IDH3B			POLR2D	PSMB9	PSMC6	PSMA4	PSMA8	UBE2F		AP1B1	STAG2
ABLIM1	ACOT6	BCL2L14	CMTM6	EEF1B2	ENPEP	ACSL3	OAS3	D830046C22RIK	ATG7		CXCL13	DSCAM	HP1BP3			NFKBIB	MAPK10	JUN	IDH3G			POLR2E	PSMB10	PSMD1	PSMA5	UBE2U	ASB15		AP2B1	SDCCAG8
ADAM11	ACOX1	BLOC1S2	COLQ	EEFSEC	ETV1	ADA	OASL2	DGKG	ATP6V0D2		CYP51	DTX1	I830127L07RIK			IRAK4	MAP2K1	TMEM189-UBE2V1	NDUFS7			POLR2F	PSMC1	PSMD2	PSMA6	DTX3L	ASB12		DCTN1	TUBGCP2
ADK	ACPP	BST2	CSF1	FAM149A	FABP3	ADAM4	PADI4	DNAH12	ATRN		D6MM5E	EHF	ISG20L2			TLR7	MAP2K2	MEF2A	LDHA			POLR2G	PSMC2	PSMD3	PSMA7	UBR1	PSMA8		AP1G1	RUVBL2
ADORA3	ACSBG1	CACNA1E	D830030K20RIK	FAM188A	FOLR2	ADAMDEC1	PDE7B	DUSP16	BC096441		DAO	ELMO1	MDM1			ECSIT	MAP2K3	MEF2C	LDHB			POLR2H	PSMC3	PSMD4	PSMB1	RNF182	UBE2U		DNM1	DBF4
ADPGK	ACSL5	CACNB3	DAAM1	FNBP1	GAS6	ADAP2	PLCB1	E430024C06RIK	BHLHE41		DEPDC7	ESCO2	MIR599			TLR8	MAP2K6	MAP3K1	MDH2			POLR2I	PSMC4	PSMD5	PSMB2	UBOX5	DTX3L		DYNC1H1	KIF2C
AF067061	ADAMTS1	CARD11	DGKK	FNDC5	GNAT3	ADCY3	PLOD3	EFCAB9	BIN2		DHX57	FAM105A	MMP8			TLR9	MAP2K7	MYD88	UQCRHL			POLR2J	PSMC5	PSMD7	PSMB3	TRIM32	CTSS		DYNC1I1	CNTRL
AFF3	ADARB1	CCL22	DHRS11	FNDC7	GPR34	ADHFE1	PYHIN1	EIF4EBP1	BMX		DLG1	FAM134B	MSRB1			PPP2CA	RPS6KA1	ATF1	ATP6			POLR2K	PSMC6	PSMD8	PSMB4	PSME4	CYBA		DYNC1I2	UBE2C
AI480653	ADH1	CCR7	DNAJA2	FNIP2	GPRC5B	ADRB1	RARA	ELMO2	C130050O18RIK		DNAH3	FFAR1	NFE2			PPP2CB	RPS6KA2	NFKB2	ATP8			POLR2L	PSMD1	PSMD9	PSMB5	FBXW11	CYBB		DYNC1LI2	DIDO1
AI597468	ADH6B	CCR9	DOCK9	FUCA1	HDAC5	AGAP1	RNF213	EMILIN2	C1QA		DPP10	FFAR2	NOX4			PPP2R1A	RPS6KA3	NFKBIA	COX1			DNAJC3	PSMD2	PSMD10	PSMB6	UBR2	UBR1		DNM2	CHEK1
AMICA1	ADH7	CD200	DSCAML1	FZD1	HRH1	AGMO	RNPEP	ENO1	C1QB		DZIP3	FRMD5	OAS3			PPP2R1B	NOD2	NFKBIB	COX2			RPL3	PSMD3	PSMD11	PSMB7	UBR4	FCGR1A		SEC31A	FGFR1OP
ANAPC5	ADRA1A	CD209A	DYNLL2	GCET2	IGFBP4	AI452195	SERPINB10	FABP4	C1QC		EFNB2	GPR114	PADI4			PPP2R5D	MAP2K4	IRAK4	COX3			RPL3L	PSMD4	PSMD12	PSMB8	MKRN1	FCGR1B		KIFAP3	ZWINT
ANKRD28	AFAP1L2	CD300C	E030011O05RIK	GCLC	LYVE1	AKR1B10	SLC35C1	FGR	C2		EHF	GPR82	PDE7B			MAPK1	LOC650832	ECSIT	CYTB			RPL4	PSMD5	PSMD13	PSMB9	CDC26	RNF182		KIF4A	CEP250
ANKRD32	AGO2	CD7	EBI3	GP2	MCPT4	AKR1B7	SLFN1	FLNA	C3		ETFDH	GRPR	PKM			MAPK3	MAP3K7	PPP2CA	ND1			RPL5	PSMD7	PSME1	PSMB10	RNF144B	SEC31A		KIF26A	CHEK2
ARMCX2	AHNAK2	CD8A	EIF2S2	GPR116	MIR222	ALDH1L1	SLFN5	FMNL1	C4B		FABP5	H2-DMB2	PLCB1			MAPK7	TRAF6	PPP2CB	ND2			RPL6	PSMD8	PSME2	PSMC1	ANAPC13	UBOX5		KIF4B	PMF1
ATM	AJUBA	CD8B1	EML5	GPR33	MIR99A	ALDH6A1	SLFN9	FOXK1	C5AR1		FAM32A	H2-EB2	PRDM2			MAPK8	MAPKAPK3	PPP2R1A	ND3			RPL7	PSMD9	LOC652826	PSMC2	RCHY1	TRIM32		RACGAP1	DCTN3
ATP1B1	ALDH3B2	CD96	EML6	GRAMD2	NME4	ALS2CR12	SMPDL3A	FRY	CAMK2D		FBXO46	HAUS8	SERPINB10			MAPK11	IKBKG	PPP2R1B	ND4			RPL7A	PSMD10	PSMF1	PSMC3	WSB1	PSME4		HLA-DMA	OIP5
ATP2A1	ALOX12	CDC14B	ENDOD1	GUSB	OPHN1	ANGPTL4	SORL1	GJB2	CBR2		FOXH1	HIC1	SGMS2			MAPK9	RIPK2	PPP2R5D	ND4L			RPL8	PSMD11	PSMD6	PSMC4	FBXO2	FBXW11		HLA-DMB	TUBGCP5
ATP2A3	ALOX12E	CDH1	ENO2	HAVCR2	P2RY12	ANK2	TMEM38B	GNGT2	CCDC125		FUNDC2	HOXC4	SLFN4			MAPK10	RPS6KA5	MAPK1	ND5			RPL9	PSMD12	MRC2	PSMC5	FBXW8	UBR2		HLA-DOA	CKS1B
ATP5SL	ALOX5	CDKN2B	ENSMUSG00000068790	HELLS	PEG10	ANO6	TMEM71	GRK5	CCL12		FUT4	I830077J02RIK	SMPDL3A			MAP2K1	MAPKAPK2	MAPK3	ND6			RPL10	PSMD13		PSMC6	FBXO6	UBR4		HLA-DOB	NEDD1
AY512938	ALPK2	CHDH	EPSTI1	HEPACAM2	PF4	ANXA9	TREM3	GSR	CCL2		GALNT12	IGK-V19-14	TMEM38B			MAP2K2	CDK1	MAPK7	NDUFA1			RPL11	PSME1		PSMD1	FBXO4	SEC61G		HLA-DPA1	HIST4H4
B020031M17RIK	AMD1	CLEC4G	ETF1	HIAT1	PMP22	APH1B	VPS13C	GYK	CCL24		GATSL2	IL12RB2	TREM1			MAP2K3		MAPK8	NDUFA2			RPL12	PSME2		PSMD2	FBXO3	MKRN1		HLA-DPB1	HIST3H2BB
B230118H07RIK	ANKRD22	CLEC9A	F11R	HINT1	PPBP	APOE	ZBP1	HEG1	CCL6		GBP2	IPO7	TREM3			MAP2K6		MAPK11	NDUFA3			RPL13	RPS27A		PSMD3	KLHL20	CDC26		HLA-DQA1	LIN54
B3GALT5	ANO1	CLNK	GADD45B	HTR7	PRUNE2	APPL2	ZFYVE9	HIP1	CCL7		GCA	ITGAX				MAP2K7		MAPK9	NDUFA4			RPL15	HLA-K		PSMD4	UBE2S	RNF144B		HLA-DQA2	PSMA8
B3GNT8	ANTXR2	CLPB	GALNT7	IFI205	RAB11FIP5	ARAP3		HP	CCL8		GPR183	KCNIP3				PELI2		MAPK10	NDUFA5			RPL17	LOC652826		PSMD5	ANAPC2	ANAPC13		HLA-DRB1	CSNK1D
BC025920	ANXA11	CSPRS	GAS5	ITGA8	REPS2	ARHGAP25		IFITM1	CD14		GRPR	KIF11				PELI1		MAP2K1	NDUFA6			RPL18	TAP1		PSMD7	ANAPC4	RCHY1		HLA-DRB3	CSNK1E
BC031353	ANXA8	CTNND2	GCLC	ITGAE	RNASE4	ARHGAP26		IKZF3	CD177		GSTO1	KLRI1				RELA		MAP2K2	NDUFA7			RPL18A	TAP2		PSMD8	UBE2K	WSB1		HLA-DRB5	SPC24
BC043934	AQP3	CXCL16	GLCCI1	ITPRIPL1	SELENBP1	ARHGAP39		IL17RA	CD209F		H2-EB2	KLRI2				RPS6KA1		MAP2K3	NDUFA8			RPL19	RPS27AP11		PSMD9	TMEM189-UBE2V1	FBXO2		ARF1	SGOL2
BC147527	ARHGEF5	CXXC5	GLTPD1	KLRA5	SELENBP2	ARHGEF2		IL31RA	CD300E		HAUS8	LTA4H				RPS6KA2		MAP2K6	NDUFA9			RPL21	UBA52		PSMD10	LNPEP	FBXW8		KIF2A	SGOL1
BCL11A	ARL4A	CYB561A3	GNB4	KLRA6	SLC6A8	ARL14		ITGAL	CD300LB		HTRA1	LYSMD2				RPS6KA3		MAP2K7	NDUFA10			RPL22	CALR		PSMD11	TRIM37	FBXO6		KIF3C	DCTN1
BCL7A	ARRDC4	CYP51	GPC1	LEPREL1	SORBS3	ARL6IP1		ITGAM	CD300LH		IFT57	LYST				RPS27A		PELI2	NDUFAB1			RPL23A	PSMF1		PSMD12	NEDD4	FBXO4		KIF5A	DHFR
BCR	ART4	D14ERTD449E	GPR157	LOC100503261	STAB1	ARRB2		KLF13	CD302		IL2RA	MAN1A				S100A12		PELI1	NDUFB1			RPL24	PSMD6		PSMD13	PARK2	FBXO3		KIF5B	DKC1
BET1	ASNS	D830030K20RIK	GPR33	LRRC18	STARD8	ARSG		KLF3	CD34		IL4I1	MAPK11				S100B		SIGIRR	NDUFB2			RPL26			PSME1	ASB3	KLHL20		KLC1	DNA2
BHLHA15	ATP1B2	DAP	GTPBP4	LRRC40	TBL3	ARSI		KRT80	CD55		KHDC1A	MARVELD1				SAA1		RELA	NDUFB3			RPL27			PSME2	ANAPC5	UBE2S		KIF11	DYNC1H1
BLNK	ATP6V0A4	DCTN6	GYG	MAP2K6	TM4SF19	ARSK		L1CAM	CD84		KLF8	MCM3				NOD2		RPS6KA1	NDUFB4			RPL30			RPS27A	ANAPC7	PDIA3		KIF22	DYNC1I2
BMYC	ATP8B1	DDR1	GYS1	MCTP1	TMEM37	ART2B		LDLRAD3	CD93		KLRI2	MCM4				MAP2K4		RPS6KA2	NDUFB5			RPL27A			LOC648998	RNF138	ANAPC2		SAR1B	DYRK1A
BSCL2	ATP9A	DKKL1	HP1BP3	MRPL42	TMOD1	ASAH1		LILRA5	CEBPB		LIPO1	MDH2				LOC650832		RPS6KA3	NDUFB6			RPL28			HLA-K	UBE2J1	SEC61A1		DCTN4	E2F1
BST2	AW555464	DNTT	HSD3B7	MS4A1	TNFRSF17	ASPA		LPCAT4	CEBPD		LOXL3	MFSD7B				MAP3K7		RPS27A	NDUFB7			RPL29			LOC652826	ANAPC11	ANAPC4		DYNC2LI1	E2F2
BTD	BAIAP2	DSCAM	HSPB6	NAA35	TRPV4	ASRGL1		LY6I	CEPT1		LPCAT1	MMP12				TRAF6		S100A12	NDUFB8			RPL31			TAP1	UBE2D4	UBE2K		CTSA	E2F3
BTRC	BBOX1	DUSP9	IDI2	NAAA		ATP10D		LYL1	CFH		LXN	NUSAP1				RPS27AP11		S100B	NDUFB9			RPL32			TAP2	ASB1	HLA-A		LGMN	E2F4
C030046I01RIK	BBS9	DUXBL	IL12B	NOTCH4		ATP13A2		MAP3K15	CHI3L3		MED30	PDCD1LG2				UBA52		SAA1	NDUFB10			RPL34			RPS27AP11	ASB4	HLA-B		KIF15	E2F5
C130026I21RIK	BCL2L15	EHF	IL4RA	OLFR735		ATP13A3		MAP3K5	CLEC1B		MIR155	PNPO				UBE2N		NOD2	NDUFC1			RPL35A			UBA52	ASB2	HLA-C		SEC13	TUBB
C630004H02RIK	BMP2	EPHA2	ITGB8	PDE1B		ATP8A1		MDM1	CLEC4A3		MMP23	POLA1				MAPKAPK3		MAP2K4	NDUFC2			RPL37			CALR	UBE2R2	HLA-F		SH3GL2	SKA1
CACNA1D	BMPR1A	EPSTI1	ITK	PDIA5		ATXN1		MEF2D	CLEC4D		MMP7	PPP1R14A				IKBKG		LOC650832	NDUFS1			RPL37A			CD36	DET1	HLA-G		KLC2	FEN1
CALCOCO1	BNC1	ERBB3	ITM2C	PLCE1		AV249152		MIR342	CLEC4E		MRPS27	PRC1				RIPK2		MAP3K7	NDUFS2			RPL38			PSMF1	RNF220	HSPA5		SPTBN2	CEP164
CARD11	BNIPL	ERMAP	JAG1	PLEKHA5		AW549877		MS4A4A	CLEC5A		NOSTRIN	PTCHD1				RPS6KA5		BTK	NDUFS3			RPL39			PSMD6	UBA6	ITGAV		RAB7A	MAPRE1
CARD6	BPIFC	ETS1	JOSD1	PPEF2		AXL		MSRB1	CMBL		NRP2	PTGER3				MAPKAPK2		TLR1	NDUFV1			RPL41			MRC2	UBE2W	ITGB5		DYNC2H1	NINL
CCDC23	BPNT1	EYA1	KCNN1	PPT1		B3GALTL		MTUS1	CMKLR1		NUP93	PTPN3				CDK1		TLR2	NDUFS4			RPL36A				FBXW7	TMEM189-UBE2V1		KIF18A	AZI1
CCR5	BTBD1	F630111L10RIK	KCTD9	PSAP		B4GALT4		NADK	CMPK2		OBP1A	RTN1						TLR3	NDUFS5			RPLP0				TRIM36	LNPEP		CANX	PSME4
CCR9	C030019I05RIK	FADS2	KIF26B	PSMB5		BANK1		NAIP6	CNDP2		OLFR721-PS1	RUNDC3B						TLR4	NDUFS6			RPLP1				UBE2Q1	MRC1		RILP	SYNE2
CD180	C130079G13RIK	FAM125A	KPNA3	PTPN18		BBS7		NCF2	CNKSR3		PDCD1LG2	RUNX3						TRAF3	NDUFS8			RPLP2				KLHL9	TRIM37		DCTN5	CLASP1
CD209A	C630016N16RIK	FAM169B	LAPTM4B	RAB43		BC005561		NCOR2	COL14A1		PLA2G4F	S100PBP						TRAF6	NDUFV2			RPS2				PSMA1	NCF2		KIF2B	SYNE1
CD209D	CACNB2	FAM40B	LEPRE1	RPS12		BC024479		NFE2	COLEC12		PLK2	SHCBP1						RPS27AP11	NDUFV3			RPS3				PSMA2	NCF4		DYNLL1	ITGB3BP
CD300C	CALM4	FAM60A	LZTS2	RPS29		BC026585		NOTCH2	COPA		PNKD	SIGLECG						UBA52	OGDH			RPS3A				PSMA3	NEDD4		CTSF	ORC6
CD37	CALM5	FCRLA	MFSD4	SDAD1		BC035947		NUPR1	COX18		PRELID2	SLC44A5						UBE2N	ATP5A1			RPS4X				PSMA4	CD207		AP1S2	ORC3
CD4	CALML3	FFAR2	MICALL1	SERPINB8		BC100451		PAG1	CPA3		PTCD2	SLC46A3						MAPKAPK3	ACO2			RPS4Y1				PSMA5	PARK2		AP1M1	POLA2
CD69	CAP2	FFAR4	MPP5	SH3PXD2B		BCKDHB		PGLYRP1	CSF3R		PTCHD1	SLC6A12						IKBKG	ATP5B			RPS5				PSMA6	SAR1B		KLC4	CDC26
CD7	CAPSL	FSCN1	MTF1	SLAMF8		BCO2		PHOSPHO1	CTSC		PTGS2	SLC8A2						RIPK1	ATP5C1			RPS6				PSMA7	ASB3		KIF3B	CENPI
CD79B	CAR12	GCA	MTHFD2	SLC22A21		BEND6		PITPNM1	CTSK		RAI14	SMC2						RIPK2	NDUFA13			RPS7				PSMB1	ANAPC5		KIF23	HIST1H2BA
CD8B1	CCDC3	GCET2	NAIP3	SLC24A6		BLVRA		PLEKHG3	CYP39A1		RSL1	ST8SIA6						RPS6KA5	ATP5D			RPS8				PSMB2	ANAPC7		SEC24C	SUN2
CD96	CCL20	GIMAP9	NCOA7	SLC4A7		BLVRB		PLOD3	CYP4F18		S100A4	STK32C						MAPKAPK2	ATP5E			RPS9				PSMB3	RNF138		CD74	AHCTF1
CDC14B	CCL27A	GNE	NETO2	SNX22		BTAF1		POU2F2	DCLRE1B		SCN2A1	SULF2						CD14	ATP5F1			RPS10				PSMB4	UBE2J1		SEC24D	POT1
CDK5RAP3	CCL27B	GPR171	NFKBIB	SRSF11		BTBD19		PPP2R5A	DENND1A		SCN2B	TAGAP						IKBKE	ATP5G1			RPS11				PSMB5	ANAPC11			NSL1
CDS1	CCR4	GPR174	NMT1	ST3GAL5		BTN3A3		PTK2B	DGKG		SCUBE3	TBX21						CDK1	PDHA1			RPS12				PSMB6	UBE2D4			FBXO5
CEP192	CD109	GPR33	NPLOC4	STRBP		BTNL5		PTPN12	DHX58		SERPINB9B	TCTEX1D2							PDHB			RPS13				PSMB7	ASB1			TINF2
CETN2	CD207	GPR52	NPR1	SYNRG		C1QA		RAP1GAP2	DMXL2		SH2D4A	TIPIN							PDK1			RPS14				PSMB8	ASB4			SMC1B
CHDH	CD59A	GRIA3	N-R5S40	TLR11		C1QB		RARA	DOK3		SLC25A35	TLR1							PDK2			RPS15				PSMB9	ASB2			TUBG2
CHST15	CD72	GRM8	NSFL1C	TLR3		C1QC		RASA3	DPT		SLC44A5	TMEM74							PDK3			RPS15A				PSMB10	ERAP1			PPP2R3B
CIB1	CD9	H2-EB2	NUP62	TMEM27		C2		RASSF5	DRAM2		SLC7A11	TNFSF8							PDK4			RPS16				PSMC1	UBE2R2			LIN9
CLCN5	CDC42EP1	H2-M2	NXN	TMSB10		C5AR2		RBPMS	E030037K03RIK		SNRNP27	TNIK							ATP5I			RPS17				PSMC2	DET1			ANAPC2
CLEC10A	CDCP1	H2-OA	OPRD1	TXNDC15		C6		RNF144A	E430024C06RIK		SOD3	TRIM37							ATP5J			RPS18				PSMC3	SEC61A2			RPA4
CLPB	CDH3	H2-OB	PBX1	UNC119B		CAMK1		RRAS	EAR11		SPR	TRIM59							ATP5O			RPS19				PSMC4	RNF220			ANAPC4
CLUAP1	CDK18	HAVCR1	PCGF5	USP22		CASP12		S1PR5	ECM2		ST5	TSPAN2							CYCS			RPS20				PSMC5	UBA6			HIST1H2AE
CLYBL	CELSR1	HAVCR2	PDGFA	WDFY4		CBLN1		SERPINB10	EDNRB		ST8SIA6	USP6NL							PDP1			RPS21				PSMC6	UBE2W			HIST1H2AD
CMAH	CERS3	HEPACAM2	PLA2G16	XCR1		CCDC93		SLC16A3	EFEMP1		TBC1D1	ZFP831							PDPR			RPS23				PSMD1	FBXW7			H2AFX
CNP	CES2G	HMGN3	PLAT	ZFP367		CCL24		SLC37A3	EMILIN2		TES								NDUFA12			RPS24				PSMD2	TRIM36			H2AFZ
CNPY2	CHAC1	HS3ST1	POLR2G			CCR1L1		SMAD3	ENPEP		TMEM120B								PDP2			RPS25				PSMD3	UBE2Q1			HIST1H2BD
COPS4	CHIT1	IDI1	PPP3CC			CCR3		SMPDL3A	ENPP2		TMEM159								SDHA			RPS26				PSMD4	KLHL9			HIST1H2BB
CORO2A	CHL1	IFI44	PRCC			CD14		SMPDL3B	ETV1		TMTC2								SDHB			RPS27				PSMD5	B2M			HDAC1
CORO7	CIRH1A	IFT57	PRKCQ			CD163		SPATA13	F10		TNFSF4								SDHC			RPS27A				PSMD7	PSMA1			HSPA2
COX6A2	CKMT1	IGKV10-94	PSMC4			CD1D1		SPN	F13A1		TRIM43A								SDHD			RPS28				PSMD8	PSMA2			BIRC5
COX8A	CLCA1	IGKV10-96	PSMC5			CD200R4		SQRDL	FAM46A		TXNDC12								LOC642727			RPS29				PSMD9	PSMA3			HSP90AA1
CREB3	CLCA2	IGL-V1	PSMC6			CD302		SSH2	FCGR1		UBE2QL1								MTND5P10			RPL6P19				SMURF1	PSMA4			HUS1
CSPRS	CLCA5	IGL-V2	PSMD11			CD38		SSTR4	FCGR3		VBP1								UQCRBP1			LOC641895				PSMD10	PSMA5			SKA2
CTSL	CLDN1	IL12B	PSMD7			CD48		STAT5B	FCGR4		VOPP1								SUCLA2P1			RPL36AP31				PSMD11	PSMA6			NUP43
CTSO	CLDN4	IL15RA	PTPN21			CD55		STK10	FER										LOC646675			RPS29P3				PSMD12	PSMA7			INCENP
CTSW	CLEC4F	IL2RA	RAB22A			CD5L		STK24	FEZ2										LOC646677			RPS26P28				PSMD13	PSMB1			APITD1
CXCR3	CLIC3	IL4I1	RAB23			CD86		STK38	FGD4										LOC650667			RPL36AP8				PSME1	PSMB2			KIF2A
CXXC5	CLIP4	IL7R	RHOC			CELA1		SUSD3	FOLR2										LOC650674			RPL26P22				PSME2	PSMB3			LIG1
CYB561A3	CNKSR1	IRF8	RNF19A			CENPO		SVIL	FPR1										LOC650883			RPS26P20				RNF4	PSMB4			LMNA
CYTH4	COL17A1	KDR	RRAGD			CEP290		TBX6	FRY										LOC651820			RPS15AP11				RNF6	PSMB5			LMNB1
D14ERTD449E	COQ10B	KHK	SAMD4B			CEP68		TGFBR3	G6PDX										SLC16A1			RPS26P50				RPS27A	PSMB6			CENPP
D17H6S56E-5	CRABP2	KIT	SCPEP1			CEPT1		THBD	GAB1										BSG			RPL22P11				RNF123	PSMB7			MAD2L1
DAD1	CREM	KLHDC5	SLC18A1			CERK		TIAM2	GALNT6										LOC727947			RPL17P6				UBE2O	PSMB8			MAX
DCTN6	CRISP1	KLK1	SLC25A4			CFP		TLN1	GAS6										D2HGDH			RPS13P8				BLMH	PSMB9			MCM2
DDOST	CRISP3	KLK1B21	SLC44A1			CGRRF1		TMC6	GBP7										UCP1			RPS28P4				PJA1	PSMB10			MCM3
DDX51	CRLF1	KLK1B27	SLC6A20A			CISD2		TMEM164	GDF15										UCP2			RPL32P16				RNF25	PSMC1			MCM4
DHCR7	CST6	KLK1B4	SNN			CKLF		TPPP3	GDPD1										UCP3			LOC646184				LOC644006	PSMC2			MCM5
DIRC2	CTNNAL1	KLRA17	SP140			CLEC1B		TREM3	GLIS3										UQCRB			RPS28P7				TCEB1P3	PSMC3			MCM6
DLL4	CWH43	KLRI1	SPRR4			CLEC4A2		TTC7B	GLUL										UQCRC1			RPL12P2				UBE2HP1	PSMC4			MCM7
DNAJC19	CXADR	KMO	SRC			CLEC4N		UNC119	GPNMB										UQCRC2			LOC647074				ANAPC1	PSMC5			MDM2
DNTT	CXCL2	KYNU	STOML1			CLN3		VEGFC	GPX3										UQCRFS1			RPL23AP42				SMURF2	PSMC6			MNAT1
DUSP9	CYB561	LAD1	STXBP1			CMBL		XDH	GSR										UQCRH			RPL5P1				LOC647654	PSMD1			LOC440577
DUXBL	CYP2B10	LAG3	STXBP3A			CMKLR1		XYLT1	GSTM1										L2HGDH			RPL36AP51				LOC649620	PSMD2			LOC440917
EAR14	CYP2J6	LGALS1	STYX			CMTM3		ZBTB16	GYK										PDHX			LOC649602				SKP1	PSMD3			LOC441488
EBPL	CYP3A13	LOC641050	SUV39H2			CMTM4		ZBTB7B	HGF										SUCLG2			RPS28P9				SKP2	PSMD4			MYBL2
ECD	CYR61	LPAR3	TAGLN2			CNDP2		ZFYVE9	HGSNAT										SUCLG1			RPL34P27				LOC650621	PSMD5			MYC
ECH1	DAPL1	LRP8	TAPBPL			CNKSR3			HIP1										SUCLA2			LOC651825				LOC651763	PSMD7			ATM
EDEM2	DARS2	LRRC1	TBC1D14			COL14A1			HMOX1										SLC16A3			LOC651894				UBE2Z	PSMD8			NEK2
EEPD1	DDB1	LRRC16A	TCF3			COMT			HOPX										COX7A2L			RPL26P30				LOC652826	PSMD9			NPM1
EFCAB4B	DDX3Y	LY6A	TMBIM4			COQ10A			HP										COX5A			RPSAP9				TRIM21	SMURF1			NUMA1
ELOVL6	DEFB1	LY6D	TNFRSF4			COX16			HPGD										ATP5J2			RPL19P9				TCEB1	PSMD10			ORC1
EMP3	DEFB6	LY75	TOR1AIP2			CPNE4			I830127L07RIK													RPL21P119				TCEB2	PSMD11			ORC2
EPHB2	DENND2C	LYNX1	TTC39A			CPQ			IFI204													RPL31P17				TPP2	PSMD12			ORC4
ERGIC1	DFNA5	MARCKSL1	TXNDC17			CREG1			IFNB1													LOC653881				RPS27AP11	PSMD13			ORC5
ERMAP	DGAT2	MCART6	VCP			CRIP2			IGF1													RPL31P31				CDC26P1	PSME1			PAFAH1B1
ETS1	DLG5	MCTP2	VMN2R90			CRYZ			IL10													RPL15P17				LOC730594	PSME2			SYCP3
EXOSC4	DMKN	MMP25	VWA5A			CSF1R			IL1A													RPL23AP18				LOC731049	RNF4			GMNN
EYA1	DNAJB1	MREG	YES1			CTNND1			ITFG3													RPL26P24				UBA52	RNF6			PCM1
F630111L10RIK	DNAL1	MTHFD2	ZFP189			CTSB			ITGA9													RPL21P75				LOC731429	RPS27A			PCNA
FADS2	DOS	MTSS1L	ZFP318			CTSC			ITGB5													RPS27AP11				UBA1	RNF123			PCNT
FAM117A	DPYSL2	MYO1B	ZWINT			CTSD			KITL													RPS26P7				UBA7	UBE2O			ANAPC5
FAM125A	DSC1	NET1				CTSF			KLF10													RPL21P134				UBE2A	SEC13			ANAPC7
FAM136A	DSC3	N-R5S27				CYB5R1			KLRA2													RPS26P25				UBE2B	BLMH			ANAPC11
FAM150A	DSG1A	NUCB2				CYSLTR2			LBP													RPS19P3				UBE2D1	PJA1			GINS2
FAM169B	DSG1B	NUDT17				D230041D01RIK			LCN2													RPL36AP23				UBE2D2	RNF25			RSF1
FAM3C	DSG2	OBSCN				D730040F13RIK			LILRA5													RPS18P10				UBE2D3	LOC644006			PLK1
FAM65B	DSG3	OLFR164				DCAF6			LONRF1													RPL17P36				UBE2E1	TCEB1P3			MIS18A
FCRLA	DSP	OLFR165				DCBLD1			LRP1													RPL36AP37				UBE2E2	UBE2HP1			POLA1
FGFR1OP2	DUSP8	PACSIN1				DDIT4			LUM													RPL21P16				UBE2G1	ANAPC1			POLD1
FGGY	ECHDC2	PAFAH1B3				DENND1A			LY6I													RPL23AP74				UBE2G2	SMURF2			POLD2
FKBP2	EDIL3	PAQR5				DENND2D			LYVE1													RPS15P5				UBE2H	LOC647654			POLE
FOXR1	EFNA1	PDIA5				DFNA5			MAF													RPL23AP63				UBE2L3	LOC648998			POLE2
FOXRED2	EFNA3	PDK3				DGKI			MAFB													RPS10P9				UBE2N	LOC649620			TERF2IP
FYN	EFNA5	PDZD4				DHRS1			MAN2A1													LOC730343				UBE2V2	HLA-K			ATR
GALK1	EHD2	PGAM2				DHRS3			MAP3K15													RPS18P5				UBE3A	SKP1			ERCC6L
GAPT	EIF2S3Y	PIR				DIP2C			MCPT4													UBA52				VHL	SKP2			CCDC99
GCOM1	ELMO3	PLA2G16				DLC1			MDM1													RPL34P31				ZBTB16	LOC650621			PPP1CC
GEMIN8	ELOVL4	PLA2G4F				DLG2			MEGF9													RPL14				HECTD3	LOC651763			ZWILCH
GIMAP1	EMP1	PLEKHA5				DMXL2			MERTK													RPL23				ASB13	UBE2Z			CEP192
GIMAP6	EMP2	PLXDC1				DNAJB13			METRNL																	UBA5	LOC652826			WRAP53
GIMAP9	ENDOU	PLXNC1				DNAJB7			MFAP5																	SPSB1	TRIM21			HAUS2
GNA11	EPCAM	PNCK				DNASE2A			MGAT5																	RNF34	TAP1			CDCA8
GNE	EPGN	POGLUT1				DOCK4			MGP																	CUL5	TAP2			PPP2CA
GPM6B	EPHB4	PPIF				DOCK7			MGST1																	GAN	TCEB1			PPP2CB
GPR155	EPPK1	PRKCA				DRAM2			MIR23B																	TRIM11	TCEB2			CENPQ
GPR162	EPRS	PRRG4				DSCR3			MIR29C																	CUL3	TPP2			PPP2R1A
GPR171	EPS8L2	PRSS30				DSE			MLKL																	CUL2	RPS27AP11			PPP2R1B
GPR174	ESRP1	PSMD10				DST			MMP13																	CUL1	CDC26P1			PPP2R2A
GRAP	ESRP2	PTCH1				DYRK2			MMP8																	TRIM63	LOC730594			PPP2R5A
GRIA3	ETL4	PTPRCAP				DYSF			MOCS1																	SPSB2	LOC731049			PPP2R5B
GRM8	EXPH5	PTPRF				E130203B14RIK			MS4A14																	SOCS1	UBA52			PPP2R5C
GTF2I	F2RL1	PTPRS				EAR10			MS4A4A																	CBLB	LOC731429			PPP2R5D
H13	F830045P16RIK	RABGAP1L				EAR2			MS4A6D																	CDC23	UBA1			PPP2R5E
H47	FABP6	RAI2				EFHA2			MS4A7																	CDC16	UBA7			MIS18BP1
HAAO	FAM102A	RELB				EHD1			MS4A8A																	HERC2	UBE2A			HJURP
HAVCR1	FAM110C	RGS12				EMR1			MSR1																	BTRC	UBE2B			MCM10
HDAC5	FAM115C	RNF122				EMR4			MSRB1																	UBE3B	UBE2D1			HIST2H4B
HES6	FAM129B	ROGDI				ENGASE			MTUS1																	SOCS3	UBE2D2			PRIM1
HHEX	FAM135A	RPGRIP1				ENPP1			MYOC																	KLHL13	UBE2D3			PRIM2
HIST2H2BE	FAM160A1	RPL31				ENPP2			NAIP6																	UBA3	UBE2E1			NHP2
HN1	FAM166B	RTN1				ENTPD1			NFE2																	UBE2M	UBE2E2			PRKACA
HOXA5	FAM189A2	SCN3A				EPB4.1L1			NR1D1																	LRSAM1	UBE2G1			CEP72
HPSE	FAM57A	SCN4B				EPB4.1L3			OAS3																	SPSB4	UBE2G2			NUP133
HS3ST1	FAM81A	SCUBE3				EPOR			OASL2																	UBE2L6	UBE2H			CDK5RAP2
HSD11B1	FAM83B	SEMA7A				ERLIN2			OXR1																	ASB16	UBE2L3			PRKAR2B
IFI44	FAM83G	37135				ERMP1			P4HA1																	UBE2Q2	UBE2N			CENPJ
IGF1R	FAM83H	38961				ETS2			PADI4																	TRIP12	UBE2V2			CENPN
IGHV1-55	FAM84A	SERINC5				ETV1			PCOLCE																	UBE4A	UBE3A			RCC2
IGKV10-94	FAT2	SERPINB6B				ETV5			PCOLCE2																	FBXO44	VHL			LIN37
IGL-V1	FCRLB	SERPINB9				F630028O10RIK			PDE7B																	PSMF1	ZBTB16			TEX12
IGL-V2	FERMT1	SESN3				FAM126A			PDGFC																	NPEPPS	HECTD3			PSMA1
IL17RB	FGF11	SH3BP4				FAM13A			PF4																	DZIP3	ASB13			PSMA2
ITGB3	FGF13	SIGLECG				FAN1			PGD																	UBE3C	UBA5			PSMA3
JAGN1	FGFBP1	SIGLECH				FCGR4			PHOSPHO1																	VPRBP	SPSB1			PSMA4
JAKMIP1	FGFR2	SLA2				FCGRT			PI16																	KEAP1	RNF34			PSMA5
KBTBD11	FGFR3	SLAIN1				FCNA			PILRA																	CUL7	CUL5			PSMA6
KDR	FOSL1	SLAMF6				FER			PILRB1																	PSMD6	CALR			PSMA7
KHK	FOXN1	SLAMF9				FEZ2			PILRB2																	PJA2	GAN			PSMB1
KLHDC5	FOXQ1	SLC2A3				FGF1			PITPNC1																	CDC20	TRIM11			PSMB2
KLHL6	FRK	SLC41A2				FHOD1			PLA2G15																	CDC27	CANX			PSMB3
KLK1	FUT2	SLC44A1				FLCN			PLA2G7																	CDC34	CUL3			PSMB4
KLK1B21	FXYD3	SLC4A8				FPR1			PLCB1																	RBX1	CUL2			PSMB5
KLK1B26	FZD6	SLC9A7				FRMD4B			PLOD1																		CUL1			PSMB6
KLK1B27	GADL1	SLCO4A1				FSD2			PLOD3																		TRIM63			PSMB7
KLK1B4	GATA3	SLCO5A1				GALC			PLXNB2																		SPSB2			PSMB8
KLK1B5	GCAT	SNX22				GALNT3			PMP22																		SOCS1			PSMB9
KLRA17	GCK	SPIB				GALNT6			POSTN																		CBLB			PSMB10
KMO	GDPD2	SPINT2				GARNL3			POU2F2																		CDC23			PSMC1
KRTCAP2	GEM	SPNS3				GBGT1			PPAP2B																		CDC16			PSMC2
KYNU	GFOD1	SPSB1				GCLM			PPARG																		HERC2			PSMC3
L3MBTL3	GJA1	SRGAP3				GDPD1			PROS1																		BTRC			PSMC4
LAG3	GJB3	SRL				GFRA2			PTGS1																		UBE3B			PSMC5
LAIR1	GJB5	ST8SIA1				GLIS3			PTPLAD2																		SOCS3			PSMC6
LDHB	GK5	ST8SIA6				GLUL			RAB20																		KLHL13			PSMD1
LDOC1L	GLB1L2	STAP2				GNA12			RAB3IL1																		UBA3			PSMD2
LEFTY1	GLT28D2	STAT4				GPC4			RAP1GAP2																		UBE2M			CASC5
LEPROTL1	GNA14	STRBP				GPD1			RARA																		LRSAM1			PSMD3
LGALS1	GNAI1	SUCNR1				GPR160			RAVER2																		SPSB4			PSMD4
LGALS4	GPR111	SUOX				GPR65			REPS2																		UBE2L6			PSMD5
LIFR	GPR115	SYNPO2				GSAP			RNASE4																		ASB16			NUP107
LPGAT1	GPR55	TCF7				GSTA4			RNF213																		UBE2Q2			PSMD7
LRP8	GPR56	TEX2				GTF2IRD1			RNPEP																		TRIP12			PSMD8
LRRC16A	GPR87	TLR11				HBA-A1			S1PR5																		UBE4A			PSMD9
LY6A	GPT	TLR12				HBA-A2			SAA3																		FBXO44			PSMD10
LY6C1	GRASP	TLR3				HEBP1			SCAMP5																		CD36			PSMD11
LY6C2	GRHL1	TMED3				HEXB			SCNN1A																		PSMF1			PSMD12
LY6D	GRHL2	TMEM123				HIST1H2BG			SEC14L1																		NPEPPS			PSMD13
LY6G5B	GRHL3	TMEM163				HJURP			SELENBP1																		SEC24C			PSME1
LY6K	GSTA1	TMEM229B				HK3			SEMA6A																		DZIP3			PSME2
LYNX1	GSTA2	TMEM231				HMOX1			SEPP1																		UBE3C			SPC25
LYRM4	GSTM2	TMTC2				HPGD			SERPINB10																		VPRBP			TAOK1
MAN1C1	GSTM6	TNNI2				HPGDS			SERPINB6A																		KEAP1			POLD4
MAN2A2	GUCA2A	TRP53I11				HPN			SGMS2																		CUL7			RAD1
MAP3K19	GYLTL1B	TSC22D1				HPRT			SH3BP2																		PSMD6			RAD9A
MCART6	H2-M5	TTC39A				HS3ST2			SIGLEC1																		PJA2			RAD17
MCTP2	HAPLN3	UPB1				HS6ST1			SLC11A1																		SEC24D			RAD21
MEF2C	HAS2	XCR1				HSD17B12			SLC16A10																		MRC2			RANBP2
METTL4	HINFP	XKRX				HSF3			SLC16A3																		CDC20			RANGAP1
MGAT1	HLF	ZEB1				I730030J21RIK			SLC16A6																		CDC27			RB1
MGST2	HNRNPLL	ZFP366				IFFO1			SLC16A7																		CDC34			RBBP4
MINA	HOOK1					IFI27			SLC35F5																		RBX1			RBBP7
MIR181B-1	HP1BP3					IGF1			SLC38A6																					RBL1
MIR374	HSPA1A					IIGP1			SLC40A1																					RBL2
MIR421	HSPA2					IL18			SLC45A3																					CCND1
MIR592	HSPB1					IL18BP			SLC7A2																					RFC2
MMGT2	HSPB8					IL1A			SLC7A8																					RFC3
MRPL52	HSPH1					IMPACT			SLCO2B1																					RFC4
MRPS26	HYAL1					ING4			SLFN1																					RFC5
MYH13	ID1					INPP4B			SLFN3																					RPA1
NCALD	IFI202B					IPMK			SLFN4																					RPA2
NDUFC1	IGFBP3					ISPD			SMOX																					RPA3
NDUFS7	IGFLR1					ITCH			SMPDL3A																					RPS27
NEK1	IL1R2					ITFG3			SMPDL3B																					RPS27A
NME3	IL1RAP					ITGA9			SNX27																					RRM2
NOTCH1	IL20RA					ITGAD			SQRDL																					CLIP1
NPC1	IL20RB					ITGB5			STAB1																					SEC13
N-R5S27	IL22RA1					ITM2B			STARD8																					CENPK
NUCB2	IL22RA2					ITSN1			STK10																					RBBP4P1
OBSCN	IL33					JUP			TBC1D2B																					RFWD2
OLFR164	IL34					KBTBD12			TCFEC																					DHFRP1
OLFR165	IRF6					KCNA2			TCN2																					LOC645084
OLFR166	ISY1					KCNJ10			TFPI																					ANAPC1
OPN3	ITGA2					KCNJ16			THBD																					GORASP1
ORAI2	ITGA3					KCNJ2			THBS1																					TUBBP2
ORAI3	ITGA6					KCNJ9			TIAM2																					LOC647654
OSTM1	ITGB4					KCNK13			TLR4																					LOC648152
PACSIN1	ITGB6					KCNQ1			TLR8																					CENPH
PAFAH1B3	ITPKC					KCTD6			TMEM164																					LOC649620
PAQR5	ITPR3					KDELC2			TMEM26																					SKP1
PARN	JMJD4					KIDINS220			TMEM37																					SKP2
PDDC1	JMY					KIF13A			TMEM38B																					ACD
PDE7A	KANK1					KIF13B			TMEM65																					LOC650621
PDPK1	KAZALD1					KITL			TNFAIP6																					LOC651610
PDZD4	KCTD1					KLF7			TNFRSF1A																					LOC651763
PELI2	KDM2B					LAP3			TNFRSF21																					LOC651921
PGAM2	KIF21A					LAPTM4A			TNFSF18																					LOC652826
PGLS	KLF5					LEPROT			TPPP3																					BRCA1
PHF17	KLK11					LGALS3BP			TREM3																					AURKA
PHLPP2	KLRC1					LGMN			TRF																					SYCP1
PHXR4	KPNA1					LIPA			TSLP																					BUB1
PIK3IP1	KRT1					LMBRD1			TSPAN4																					BUB1B
PIM2	KRT10					LMBRD2			VCAN																					TERF1
PIR	KRT14					LOC100504914			VNN3																					TERF2
PKIG	KRT15					LPCAT2			VPS13C																					TERT
PLEKHM3	KRT16					LPHN2			WDFY3																					TFDP1
PLOD2	KRT17					LPL			WLS																					TK2
PLTP	KRT2					LRIG2			WWP1																					TP53
PLXDC1	KRT24					LRP1			XDH																					HIST2H2AA4
PLXDC2	KRT5					LRP12			XPO7																					TUBA4A
PML	KRT77					LRP5			XYLT1																					TUBG1
PNCK	KRTAP3-2					LRP6			ZFYVE9																					RPS27AP11
POLR2L	KRTDAP					LRRC25			ZSWIM6																					SKA2L
PPDPF	LAMA3					LRRN3																								RFWD2P1
PPIF	LAMB3					LYPLAL1																								TYMS
PPM1E	LAMC2					MAF																								CDC26P1
PPM1L	LGALS7					MAFB																								LOC729964
PPP1R14B	LGR4					MAN2A1																								LOC730418
PQLC3	LGR6					MAPK8																								LOC730594
PRKCA	LHFPL1					MARCH3																								UBA52
PRPS2	LIMK2					MARCH6																								UBE2D1
PRR5	LIN54					MARCH8																								UBE2E1
PSMB2	LIPG					MAVS																								UBE2I
PSPH	LIPM					MCCC1																								WEE1
PTAR1	LMNA					MCF2																								XPO1
PTBP1	LMO7					MEG3																								YWHAE
PTCH1	LPAR3					MERTK																								YWHAG
PTP4A3	LRBA					MFSD1																								ALMS1
PTPRCAP	LRIG3					MFSD11																								TUBA1A
PTPRF	LTC4S					MGAT5																								MIS12
PTPRS	LY6G6C					MIR23B																								CENPM
RAB33B	LY6G6E					MIR29B-2																								NUP37
RAC2	LYPD3					MIR29C																								CENPO
RAD9B	LYPD6B					MIR701																								MLF1IP
RAI1	LYSMD1					MITF																								NUP85
RAI2	MACROD2					MMP13																								CEP76
RALGPS1	MAFF					MMP27																								DSN1
RALGPS2	MAL2					MOGAT1																								CENPT
RASAL3	MALL					MPP6																								CEP290
RBM15B	MAP2					MPZL1																								CEP63
RBX1	MARVELD2					MR1																								CEP70
RELL1	MESP2					MRAP																								B9D2
REXO2	MFAP3L					MRC1																								NDEL1
RFK	MFSD2A					MS4A14																								CDT1
RGP1	MGLL					MS4A7																								SEH1L
RGS18	MID2					MTR																								KIF18A
RHOBTB2	MIR18					MYBPC1																								SMC1A
RLTPR	MLF1					MYO10																								HIST3H3
RMND5B	MLLT4					MYO7A																								HIST1H4I
RNASE6	MMD					MYO9A																								CDC7
RNASEK	MMP10					NAGK																								CDC45
RNF122	MMP14					NCOA4																								HIST1H2AJ
RNF220	MMP3					NDFIP1																								HIST1H2AC
RPGRIP1	MMP9					NEU1																								HIST1H2AB
RPL31	MOXD1					NFASC																								HIST2H2AA3
RPS6KA1	MPP7					NFXL1																								HIST2H2AC
RTN4RL1	MRGPRA9					NHLRC3																								HIST1H2BG
RUNDC2A	MSX2					NIACR1																								HIST1H2BL
RUNX2	MT4					NID2																								HIST1H2BN
S100A9	MUC15					NINJ1																								HIST1H2BM
S1PR4	MYO1D					NIPA2																								HIST1H2BF
SCRN1	MYO6					NOS1																								HIST1H2BE
SEMA4B	NBEA					NR1D2																								HIST1H2BH
37135	NCCRP1					NR1H3																								HIST1H2BI
40787	NCKAP1					N-R5S196																								HIST1H2BC
SERP1	NCS1					OCRL																								HIST1H2BO
SETD7	NDEL1					OPTN																								HIST2H2BE
SH2B2	NEO1					OSGIN1																								NUF2
SIGLECH	NFIB					OTUB2																								HIST1H4A
SIT1	NGF					OXCT1																								HIST1H4D
SLA2	NHSL1					P2RX4																								HIST1H4F
SLAIN1	NINL					P2RX7																								HIST1H4K
SLAMF6	NIPAL2					P2RY13																								HIST1H4J
SLAMF9	NOX1					P4HA1																								HIST1H4C
SLC25A12	NPBWR1					PALB2																								HIST1H4H
SLC27A1	NR4A3					PAOX																								HIST1H4B
SLC29A3	N-R5S1					PAQR9																								HIST1H4E
SLC30A5	N-R5S127					PCOLCE2																								HIST1H4L
SLC39A14	N-R5S136					PCYOX1																								HIST2H4A
SLC41A2	N-R5S151					PDGFB																								MAD1L1
SLCO4A1	N-R5S156					PDGFC																								ATRIP
SMS	N-R5S162					PECAM1																								GINS4
SNX18	N-R5S211					PGAP1																								MCM8
SNX29	N-R5S25					PHYHD1																								CUL1
SPCS2	N-R5S68					PIGZ																								KIF2B
SPCS3	N-R5S71					PIK3C2A																								SMARCA5
SPIB	NT5DC3					PIKFYVE																								FKBP6
SPIN1	NUDT11					PILRA																								OFD1
SPNS3	NUTF2					PILRB1																								HIST1H2BK
SRGAP3	OAS1F					PILRB2																								TUBGCP6
SRL	OAT					PITPNC1																								CDC14A
SSSCA1	OCIAD2					PITPNM2																								RUVBL1
ST8SIA4	OCLN					PKP4																								SSNA1
STAMBPL1	ORM1					PLA2G15																								DYNLL1
SURF4	OSBP2					PLA2G4A																								CDC23
TAPT1	OVOL1					PLBD2																								CDC16
TBCEL	P2RX2					PLD3																								CCNA2
TBXA2R	P2RY10					PLEKHM2																								CCNA1
TCF12	PAK3					PLOD1																								CCNB1
TCF4	PALMD					PLXNA1																								CCND2
TCSTV3	PANK2					PNPLA7																								BTRC
TET1	PARD6B					PON2																								CCND3
TEX2	PARD6G					PON3																								HIST1H2BJ
TFRC	PAWR					POR																								CCNE1
TIGIT	PCDH7					PPAP2B																								CCNH
TLR12	PDLIM7					PPARG																								PKMYT1
TLR9	PDZK1IP1					PPARGC1B																								SMC3
TMCO6	PERP					PPNR																								CCNB2
TMED3	PGF					PPP1R13B																								CCNE2
TMEM147	PHYHIP					PPP1R9A																								CENPL
TMEM163	PKP1					PRDX1																								LIN52
TMEM194B	PKP3					PROSC																								ZW10
TMEM203	PLA2G2F					PRPSAP2																								BUB3
TMEM221	PLA2G5					PRRG1																								AURKB
TMEM229B	PLEK2					PTGIS																								PTTG1
TNFAIP8	PLSCR4					PTK2																								PSMF1
TOR2A	POF1B					PTPLAD1																								KIF23
TRAM1	POPDC3					PTPRM																								CEP41
TRAPPC2L	POU2F3					PYGB																								CEP135
TRAPPC5	PPAP2C					PYROXD2																								CEP57
TRAV13-3	PPL					RAB20																								KNTC1
TRIB1	PPP1R13L					RAB3IL1																								CKAP5
TRMT2A	PPP1R14C					RABGGTA																								CDK1
TSC22D1	PRKCDBP					RAP1GDS1																								GINS1
TSPYL4	PROM2					RASA1																								PSMD6
TUBGCP5	PSAPL1					RASGEF1B																								CDC6
TXNDC5	PTGES					RAVER2																								CDC20
UPB1	PTK7					RBBP8																								CDC25A
USP11	PTPN13					RBM7																								CDC25B
VPRBP	PTPN14					RCC1																								CDC25C
WFS1	PYY					RENBP																								CDC27
XKRX	QARS					RGL1																								REC8
XRCC6	RAB25					RGL3
YIPF5	RANGAP1					RHOBTB1
ZC3H12B	RAPGEF5					RIMS3
ZCCHC18	RAPGEFL1					RIPK3
ZCCHC24	RARRES1					RIT1
ZDHHC13	RASL11B					RMI1
ZFP1	RASSF9					RNASEL
ZFP521	RDH12					RNF135
ZFP599	RDH9					RNF141
ZFP658	RHOD					RNF2
ZFP810	RHOF					RNU3A
	RIPK4					RNU3B1
	RNASE1					RPS12
	RNF208					RPS6KC1
	RNF24					RRAGC
	RNF39					RREB1
	RNU73B					RTN3
	RNY1					RUSC2
	RNY3					RXRA
	ROBO1					S1PR3
	RORA					SAMD4
	RRP9					SASH1
	RTN2					SATB2
	RYK					SCAMP5
	S100A14					SDC3
	S100A16					SDCBP
	SBSN					SEMA6A
	SC4MOL					SEPP1
	SCD1					SERPINA3F
	SCEL					SERPINB6A
	SCIN					SFRS18
	SCRN3					SGIP1
	SDC1					SGK1
	SDR16C5					SGTB
	SDR16C6					SH3BGRL2
	SEC14L2					SH3BP5
	SEMA3D					SIGLEC1
	SEMA5A					SIGLECE
	SERF1					SIPA1L1
	SERINC2					SIRPA
	SERPINB12					SKP2
	SERPINB2					SLC11A1
	SERPINB3B					SLC12A7
	SERPINB5					SLC15A2
	SERPINB7					SLC16A10
	SERPIND1					SLC16A6
	SERTAD4					SLC16A7
	SFN					SLC16A9
	SH3RF2					SLC17A5
	SH3YL1					SLC1A3
	SKINT10					SLC20A2
	SKINT11					SLC25A36
	SKINT3					SLC29A1
	SKINT4					SLC30A1
	SKINT9					SLC37A2
	SLC16A1					SLC38A6
	SLC16A14					SLC38A7
	SLC1A4					SLC39A12
	SLC24A3					SLC39A8
	SLC25A25					SLC40A1
	SLC27A2					SLC43A2
	SLC2A12					SLC45A3
	SLC2A5					SLC45A4
	SLC35F2					SLC48A1
	SLC36A2					SLC6A1
	SLC44A4					SLC7A2
	SLC5A1					SLC7A7
	SLC6A14					SLC7A8
	SLC6A4					SLC8A1
	SLC6A9					SLC9A9
	SLCO2A1					SLCO2B1
	SLITRK6					SLIT1
	SMOX					SNED1
	SNAI2					SNORA16A
	SNAP47					SNORA21
	SNORD15A					SNORA23
	SNORD32A					SNORA34
	SPINK5					SNORA73A
	SPNB3					SNORD87
	SPRR1B					SNUPN
	SPRR2A1					SNX13
	SPRY1					SNX14
	SPTLC3					SNX24
	SQLE					SNX25
	SSX2IP					SNX31
	ST14					SOCS5
	STAC					SPIC
	STARD10					SSH3
	STARD4					ST6GALNAC2
	STFA3					STARD5
	STXBP5L					STARD9
	SULT2B1					STK39
	SULT5A1					SUCLG2
	SUSD2					SYNE2
	TACSTD2					TADA2A
	TAF13					TANC2
	TCEA3					TATDN3
	TCFAP2A					TBC1D22A
	TCFAP2B					TBC1D2B
	TCFAP2C					TBXAS1
	TFIP11					TC2N
	TGM3					TCF7L2
	THEM5					TCFEC
	TJP1					TCN2
	TJP2					TDRKH
	TLCD1					TECPR2
	TLX1					TEF
	TMCO3					TEP1
	TMEFF1					TFPI
	TMEM180					TGFBR2
	TMEM30B					TGM1
	TMEM41B					TGTP1
	TMEM45A					TIMD4
	TMEM45B					TIMP2
	TMEM54					TK2
	TMPRSS4					TLR4
	TNFRSF19					TMEM106A
	TNFRSF23					TMEM141
	TNKS1BP1					TMEM14C
	TNS4					TMEM2
	TPBG					TMEM206
	TPI1					TMEM208
	TPRG					TMEM26
	TRIB2					TMEM65
	TRIM29					TMEM87B
	TRP63					TMTC1
	TSPAN8					TMX1
	TST					TNFRSF14
	TTC39C					TNS3
	TTC9					TPCN2
	TUBB2C					TPMT
	TUFT1					TPP1
	UCK2					TPPP
	UNC45A					TPRA1
	UNC5B					TRF
	USP2					TSPAN15
	VIPR1					TSPAN4
	VLDLR					TTYH2
	WDR47					TYW3
	WDR65					UAP1L1
	WNK2					UBD
	WNT9A					UCP3
	WWTR1					UGCG
	XRCC5					ULK2
	YAP1					UMPS
	YOD1					UNC5A
	ZFP185					USP12
	ZFP750					USP21
	ZYG11B					VAMP5
						VAV2
						VCAM1
						VMN1R88
						VNN3
						VSIG10L
						VSIG4
						WDFY2
						WDFY3
						WDR12
						WWP1
						YAF2
						ZFP187
						ZFP281
						ZFP507
						ZFP791
						ZFP827
						ZFP90

## Sheet: strategy_human_tissue_spec_SIG
Signatures	SK_CD141high_DDC_A	SK_CD141+_DDC_B	SK_CD1c+_DDC	SK_LC	SK_CD14+_DMP	SK_Mac	BD_pDC	BD_CD141high_DC	BD_CD1c+_DC	BD_cMo	BD_ncMo	BD_intMo
test_classes	SK_CD141high_DDC_A	SK_CD141+_DDC_B	SK_CD1c+_DDC	SK_LC	SK_CD14+_DMP	SK_MAC	BD_pDC	BD_CD141high_DC	BD_CD1c+_DC	BD_cMo	BD_ncMo	BD_intMo
reference_classes	SK_CD14+_DMP	SK_CD14+_DMP	SK_CD141high_DDC_A	SK_CD141high_DDC_A	SK_CD141high_DDC_A	SK_CD141high_DDC_A	BD_CD141high_DC	BD_pDC	BD_CD141high_DC	BD_pDC	BD_pDC	BD_pDC
	SK_CD1c+_DDC	SK_CD1c+_DDC	SK_CD141_DDC_B	SK_CD141_DDC_B	SK_CD141_DDC_B	SK_CD141_DDC_B	BD_CD1c+_DC	BD_CD1c+_DC	BD_pDC	BD_CD141high_DC	BD_CD141high_DC	BD_CD141high_DC
	SK_LC	SK_LC	SK_CD14+_DMP	SK_CD14+_DMP	SK_CD1c+_DDC	SK_CD14+_DMP	BD_cMo	BD_cMo	BD_cMo	BD_CD1c+_DC	BD_CD1c+_DC	BD_CD1c+_DC
	SK_MAC	SK_MAC	SK_LC	SK_CD1c+_DDC	SK_LC	SK_CD1c+_DDC	BD_ncMo	BD_ncMo	BD_ncMo	BD_ncMo	BD_cMo	BD_cMo
			SK_MAC	SK_MAC	SK_MAC	SK_LC	BD_intMo	BD_intMo	BD_intMo	BD_intMo	BD_intMo	BD_ncMo
classes not taken into account	SK_CD141_DDC_B	SK_CD141high_DDC_A	BD_pDC	BD_pDC	BD_pDC	BD_pDC	SK_CD141high_DDC_A	SK_CD141high_DDC_A	SK_CD141high_DDC_A	SK_CD141high_DDC_A	SK_CD141high_DDC_A	SK_CD141high_DDC_A
	BD_pDC	BD_pDC	BD_CD141high_DC	BD_CD141high_DC	BD_CD141high_DC	BD_CD141high_DC	SK_CD141_DDC_B	SK_CD141_DDC_B	SK_CD141_DDC_B	SK_CD141_DDC_B	SK_CD141_DDC_B	SK_CD141_DDC_B
	BD_CD141high_DC	BD_CD141high_DC	BD_CD1c+_DC	BD_CD1c+_DC	BD_CD1c+_DC	BD_CD1c+_DC	SK_CD14+_DMP	SK_CD14+_DMP	SK_CD14+_DMP	SK_CD14+_DMP	SK_CD14+_DMP	SK_CD14+_DMP
	BD_CD1c+_DC	BD_CD1c+_DC	BD_cMo	BD_cMo	BD_cMo	BD_cMo	SK_CD1c+_DDC	SK_CD1c+_DDC	SK_CD1c+_DDC	SK_CD1c+_DDC	SK_CD1c+_DDC	SK_CD1c+_DDC
	BD_cMo	BD_cMo	BD_ncMo	BD_ncMo	BD_ncMo	BD_ncMo	SK_LC	SK_LC	SK_LC	SK_LC	SK_LC	SK_LC
	BD_ncMo	BD_ncMo	BD_intMo	BD_intMo	BD_intMo	BD_intMo	SK_MAC	SK_MAC	SK_MAC	SK_MAC	SK_MAC	SK_MAC
	BD_intMo	BD_intMo

## Sheet: Human_tissue_spec_SIG
SK_CD141high_DDC_A	SK_CD141+_DDC_B	SK_CD1c+_DDC	SK_LC	SK_CD14+_DMP	SK_Mac	BD_pDC	BD_CD141high_DC	BD_CD1c+_DC	BD_cMo	BD_ncMo	BD_intMo
Not_applicable	Not_applicable	Not_applicable	Not_applicable	Not_applicable	Not_applicable	Not_applicable	Not_applicable	Not_applicable	Not_applicable	Not_applicable	Not_applicable
GSTM4	GGTLC1	SYTL2	CAT	MEGF9	BNC2	DERL3	PNLDC1	CLEC10A	GADD45G	SLC1A4	SIGLEC11
MC1R	GPR26	SELM	GALNT11	VAMP4	FBXO4	DCK	INDO	CD1C	TPST1	MTL5	ACOX2
BCL2L1	KRTAP19-4	MGC42105	TUBA3E	RAB27A	GFM1	AQP3	VAV3	EFNB1	ATOH8	PTP4A3	RAB3IL1
CASZ1	LOC652003	SCMH1	FAM139A	C18ORF51	GPR177	SCYL3	PPM1M	LOC284757	HMGB2	EDG4	C1QC
FBXL10	LOC651580	MEX3B	GCNT2	PDXK	AGPAT5	KCTD5	APH1A	APAF1	GPR177	BRWD2	SLC29A4
BRPF3	LOC642568	KCNK13	FAM171B	RAB24	MX1	FN3KRP	C13ORF15	FCGR2B	DSC2	UBE2B	NR1H3
STX3	KRTAP2-1	DDB2	EDG1	MYO1F	P2RY13	NLRP7	SLC46A3	BACH2	USP15	MEG3	APOL6
PPPDE1	CHRND	NEK6	ATP5D	ARMC10	BRP44L	FAM174B	PHLDA3	LOC143941	ANKRD33	CKB	ZNF230
PPP1R14C	LOC644255	LILRA3	COX6C	BAALC	MIPEP	NUP160	LOC283683	CST7	ZNF20	FBLN1	LIPA
FLNB	LOC651467	MGC87042	ZMAT3	CDCP1	FGF13	PLAC8	Septin 3	FCER1A	FBN2	SCGB3A1	RHPN2
EIF4A3	KLHL34	MAOA	LSP1	RASGRP4	PROS1	SH3D19	PPPDE1	PEX11A	F2RL1	ICAM4	KIAA1618
DEGS1	WISP3	TNNT2	SERF1B	IVNS1ABP	RBM15B	C8ORF59	SH3RF2	C20ORF197	LOC441268	DMPK	GFRA2
GCET2	PROZ	HTATIP2	FAM136A	FAIM	LOC651268	APP	GRAMD2	CRIP2	KCNJ15	PRR5
GRB10	ROBO4	TCEA2	LOC730344	ANKRD57	IKZF5	RECQL5	TFDP1	CD2	LOC285550	ITPKB
ICOS	LOC652676	SLC25A19	CAPNS1	OSCAR	OAS2	SLC35A3	CCDC62	LRP1B	LOC654053	SH2D1B
MSL3	LOC402110	MAPK3	MRPS21	CYBA	FLJ21986	SMC6	MIST	LOC439945	HTRA1	KNDC1
HLA-A	LOC646428	ECHDC2	SUZ12P	PPP1R11	TLR7	ZNF589	CCR9	ENHO	VNN2	FOXC2
PRODH	AKR1C4	UTS2	LOC653555	IKBKE	ESR1	TMED2	C10ORF64	TRIB2	LOC728519	CDCA8
LOC388755	LOC643171	TFRC	LOC643831	DAB2	S100A4	PI4KAP2	NMNAT3	LOC645626	LOC730994	LYPD2
LOC648099	DKFZP434L187	AARS2	NR4A3	IFNAR2	ALG8	PIK4CA	CYP2E1	LAYN	IER3	FIBCD1
PNOC	LOC645757	PTGER3	PIAS2	PPBP	RRP15	CASZ1	SOBP	PROCR	KIAA0319L	ISL2
ARHGAP22	LOC285407	SPEF2	FIS1	IL10RB	TMEM53	NUCB2	SLAMF8	CD207	ITGAM	VMO1
CADM1	LOC402569	TGM2	LOC23117	UNC13D	MED23	MMP11	GCET2	ETS2	SLC22A4	GRAMD1A
IL12B	FLJ40296	PPFIBP1	SNURF	FAIM3	ITGB3BP	LOC124216	GYPC	CDCP1	VCAN	C7ORF16
NCOA7	LOC648365	PAPD4	SMEK2	CLEC5A	GNAI3	LEPREL1	ZDHHC18	CD1B	TREM1	NAALAD2
HNRPC	WFDC10B	NCAPD3	HIST1H2AI	TNFAIP6	LOC645291	TSEN54	PPT1	ID3	COLEC12	PRF1
THRB	TNFRSF10C	C5ORF62	DMXL1	TM9SF2	IDH3A	TSPYL2	LOC150223	CD6	JAG1	XPNPEP2
SLC32A1	IRF7	SAMSN1	CUGBP2	ADAM28	TMEM135	FMNL3	CDC45L	CD5	CYP1B1	OGDH
FBXO30	ACBD4	ADCY6	LOC653604	GMPPA	ITPKB	WNT10A	IDO2	PPP1R16A	LOC440258	RTN2
BCL7C	OR6S1	ASAP3	ST8SIA1	MUCL1	FAHD1	PIGF	SLC2A5	IL1R2	PYGL	BCAT1
TTLL7	CPNE9	IL27RA	C19ORF12	HOMER3	UACA	KRTCAP2	FLJ44076	SMOX	LOC643032	L1TD1
EFNB2	HERC4	CRADD	LOC644992	ARAP3	TRIM37	MEX3B	CLEC9A	LOC643559	CACNA2D4	SYNC1
H2AFY2	DEFA1B	BLVRA	FOXN3	FTL	TASP1	SLC2A1	FAM57A	FCRLB	C21ORF7	GSTA4
DAXX	LOC646627	ST6GALNAC6	ABCB10	HS.564874	SLC30A5	SEC61A1	C1ORF115	ATP8B4	PHF21A	KIAA1671
KIAA1211	FAM18B2	G0S2	MOSC2	SYK	C2	ADC	C1ORF165	LRTM1	PLA2G7	GZMA
H2AFJ	GTF2A1L	LOC644151	LOC153561	TOMM40L	BBS5	PPP1R14B	ALOX15	EMP1	LPAR1	CDH23
FBXO17	MDH1B	THSD1	PDCL3	MEI1	HS3ST2	MMRN1	YEATS2	HS.19193	CECR6	HEY1
PICALM	LOC650373	ITK	ZNF483	GRK5	SHE	PSCD4	AP3M2	HS.132448	CPD	C1ORF188
C18ORF54	LOC645099	LAMC2	RGS10	TRPM2	LOC152195	ARF1	PTCD2	HS.562504	S1PR3	GNLY
TMEM57	KRBA2	AXL	DNAJB14	ERCC1	NME7	HIGD1A	CCDC74A	HS.537103	CYP27A1	OKL38
SLC27A3	LOC642219	KIF3B	YWHAZ	CDK5RAP3	LONRF3	TBC1D13	SMPDL3B	ARMCX1	ELANE	FLJ40125
CDR2	AMPH	GMDS	NRBP1		CRTAP	C5ORF34	ANXA6	CD69	FLJ22662	EVI1
RHEBL1	CRYBA4	ABHD8	LOC653199		TLR5	PACAP	AGPAT1	CD1E	SLC46A2	ADORA2A
ATP7B	LOC642248	SEMA6B	F10		FAM188A	TGFBI	GSTP1	PKIB	CCNY	PALM
APOLD1	CD27	NQO2	LOC439992		SEL1L	ARHGAP9	CADM1	PTGS1	F5	FAM20A
MPP3	BTG4	C9ORF45	LOC641995		AKAP7	STOX1	CARM1	MSLN	ALDH1A1	HS.79881
TCEA3	KIAA1755	EHD4	REPIN1		SATB2	FAM129C	MYC	CD200R1	APLP2	HS.60257
SNORA70	LOC643047	APOO	MTA1		SLC2A13	PTGDS	AIM2	ATP1B1	NFE2	HS.155736
C19ORF36	DPAGT1	CD59	SAMM50		MS4A4A	USP11	RAB11FIP4	COL9A2	LOC440928	ING2
KIF2A	ZC3H14	GCGR	CD86		WDR77	SPCS1	THEM4	ADAM8	AQP9	HABP4
CSTF1	MUC5B	UNC45A	DPYSL2		LYRM5	CLEC4C	CPVL	ARHGAP26	NLRP12	ADH4
TGFBR1	ATP7B	C1ORF86	LOC120364		CEP290	TMEM84	UNG	NCCRP1	MT1F	NKTR
SAT2	LOC645581	HSPA4L	PKM2		C15ORF41	ARHGEF4	CAMK2D	PTPLA	CTSA	SPAG1
JDP2	LLGL2	MTF2	LOC652624		MRPL35	TP53I13	GPT2	LYPD3	SEPX1	KREMEN2
TCEAL5	LOC648438	PMEPA1	SNX5		MANEA	KIF17	C14ORF139	FAM109A	LONRF3	DNAJB2
AUTS2	ITGB5	PSMC1	RBM4		C1ORF163	GPR114	ZNF462	RAGE	SYTL3	SAMD3
AHNAK	LOC653735	GRAMD1A	GTF2I		TTC27	EIF4A3	C16ORF45	CACNA2D3	CD163	IL2RB
IL27	FBXO9	FOXC1	TRPC1		NFIA	RPS6KL1	SEPHS2	DEPDC6	HK2	GPR44
DBNDD1	LOC646444	MMP10	ZSCAN2		SLC9A9	PHEX	CD226	TSGA10IP	METTL9	USP47
LOC647673	HYAL4	MKLN1	ALDH1B1		FLJ20718	BLK	CCND1	PEA15	STX2	FOXP1
NXT1	LOC642574	ABHD12	LOC644950		P2RY14	PDIA3	CAMP	ZNF469	INPPL1	PSCDBP
UVRAG	CSF3	A2M	WDR1		COMMD10	CHAF1A	TLR3	GANC	S100A8	RELT
APOL1	SNED1	BMP6	NPIP		RRP12	CUX2	C1ORF186	PTGFRN	FOLR3	ZNF350
RGS11	F2RL3	S100A11	AKR7A2		CTSO	TSPAN13	PTPLB	AK5	SLC22A15	EOMES
CD8A	OR5L2	SDSL	TRAF5		CCL8	SLC47A1	MYLK	GALM	TMEM205	ZMYND15
HIST2H2AC	HMHB1	C20ORF46	C8ORF40		BBS7	POU3F1	LONP2	MAP3K6	ME1	PNMA3
CCL19	ATP2A1	ALDOC	REXO4		ARHGAP24	FBXW4	ZNF662	MYO1A	NRG1	IL21R
RPS23	LOC653423	TMEM217	LOC339799		GPR34	EPS8L1	DPP4	LGALS1	MNDA	HS.384605
HLA-B	EPHA10	FREQ	HDLBP		TRIM22	ARPP-21	VPS37D	ABCF2	MTMR3	KIF5C
BTLA	LOC647025	SLC44A1	CDC123		STARD5	PTPRCAP	C13ORF31	KIAA0565	SLC26A11	CLCF1
ZNF295	NCRNA00168	C8ORF41	UBD		ZNF12	QDPR	LOC653344	ARHGAP10	CD14	RGL4
ANKMY2	MGAM	LOC440900	NSMCE4A		CLEC2B	C17ORF81	CASP6	OLFML2A	APBB3	SVIL
TLCD1	SLC26A7	PRKCA	37316		CHCHD6	SLC20A1	SLC39A8	FBLN2	QPCT	INSIG1
CD58	LOC441454	KCNQ3	PSIP1		LPL	SLA2	DISP1	IL1R1	TSHZ3	CABP4
SH3BP4	LOC646706	FAM96B	GART		SFXN2	SEPHS1	PARVG	CCND2	SPOCK1	FGFBP2
CYP2S1	KRTAP4-7	KBTBD11	LOC389672		TRIM44	NHEDC1	POLA2	RTN1	TALDO1	TBCD
CDC20B	PDPK1	NXT2	GSTP1		DNASE2	LOC728308	TGM5	IL6R	SAT2	LTA
SNN	AKR7A3	ARMCX2	MAT2B		PLEKHA2	C9ORF95	HLA-DOB	LAMP3	S100A12	CSGALNACT2
Septin 11	CDKN1C	CLDN12	KIF21A		RASGEF1B	LOC387841	SLC44A1	FZD2	MAPK13	HS.158923
PDLIM1	SPAG11B	WBP2	TNFAIP8L3		PPP3R1	HKR1	ENPP1	C3ORF59	PPARGC1A	HS.192784
GPC4	FERD3L	TRIM6-TRIM34	ESCO1		HOXB8	GAPT	C1ORF54		S100A9	SEMA4C
PNMA2	KRTAP6-2	AGPAT9	DCAF7		TSPAN5	LOC729148	ADORA2B		FAM13A	PPP2R2B
TMPRSS2	LOC401589	ALOX5AP	LOC652246		TNFSF10	LOC285359	LIMA1		PLXDC2	DDB2
TUBB3	ZFATAS	EXTL2	GPR133		ANKFY1	PNOC	TGM2		SLC16A5	CEACAM1
LOC201725	LOC643201	XYLT2	BET1		XIRP1	MSRB3	KLHL5		SLC44A1	TESC
RFC1	POTE14	TSKU	COL9A2		RHOB	SPON2	ST7		CTSK	SFTPD
EIF4ENIF1	SV2C	ZNF185	TMEM14B		RPGRIP1	SEC24C	MARVELD3		LOC652226	CHST2
GPER	DPY19L3	VEGFA	NPTX2		ASTE1	TNFRSF11B	CPXM1		ANG	DNASE2
CXCR3	PKLR	LRG1	LOC647340		CXCL12	CUEDC1	RAB11A		C19ORF59	TMTC1
SRXN1	FXYD4	LHX2	GFM2		LEO1	SDK2	SMARCA5		SH3PXD2B	PELI3
ROBO1	C1ORF14	HOXB2	RAP1GDS1		NNT	BTAF1	ENOX1		BPI	OSBPL5
PTPRK	LOC645463	SDS	NAT1		LYVE1	TLR7	PPM1H		RPGR	CBX7
GPR81	LDLRAD1	ALPK2	LOC646227		MGC24103	CDYL	PSEN2		FXYD6	ITK
LAG3	KERA	C11ORF9	LOC651361		HS.551143	MME	CBL		C2ORF58	ADAM10
RAB7L1	LOC391269	ITGA9	KCNRG		HS.541669	SFTPA1	NSMAF		BST1	TPPP3
TCFL5	DNMT3B	SCIN	SC4MOL		HS.291319	RUFY4	CTNND2		CLEC4E	GPR137B
HS.497591	POTEF	GCKR	ST8SIA4		SLC40A1	SBDS	PLK2		CCL8	RAB37
HS.125395	CIB3	HS.19193	TM7SF2		PPIL1	LTK	MTRR		AMPD3	CCNE1
HS.91389	COMTD1	HS.390407	LOC648343		CYP4V2	KPTN	SLC39A12		PROK2	TAGLN
HS.570636	CLDN10	PRRG2	MGC26718		KIAA1715	SGSM3	TLR10		ARHGAP24	NEURL
PHLPP2	TRIM5	PTK6	MKL2		IGF1	SLC15A4	SC4MOL		Septin 4	RAPH1
CNOT6L	LOC641983	SLC15A3	STAT1		CDK5R1	TLR9	INADL		NTSR1	CLEC2B
HLA-H	COL9A3	XKR8	TJP1		C1ORF109	WBP5	MPP3		HPSE	HS.193406
MYO9A	LOC644319	HLX	MAPKAP1		PTGFRN	FAM65A	CD59		PELI2	CIDEA
PELI3	NXNL1	ESPNL	LOC727935		IQCK	CTSG	DHCR24		CLEC5A	FAM110A
C3ORF52	LOC645454	MR1	RAPH1		SNX24	ITM2C	RASGRP3		KBTBD11
HLA-F	PDYN	ITGAV	TAGLN2		FUCA2	RTKN	CLCN4		FRAT2
ARHGEF5L	TG	RASD2	LOC728554		TMEM154	LRRC26	PCBP4		KCNE3
RAP2B	LOC644105	FLJ10916	LOC652489		NR2F2	C14ORF135	PMPCB		CATSPER1
ACP6	OSTBETA	CACNB3	PDLIM5		C1ORF156	IL28RA	ADORA3		CRISPLD2
BID	HYDIN	GNA12	EYA4		LRP3	DYRK4	CLSTN2		CKAP4
KIAA0368	LOC652628	SHPK	WDR18		CLDN4	GGH	KIAA0101		TMEM158
COMMD5	AQP7P2	TMCO3	DDA1		KLF4	LRWD1	SLC16A9		CAMSAP1L1
MACF1	TNRC6A	PTGR1	SMARCC1		PRB3	STAMBPL1	ZNF366		PGD
APOL2	SCRT1	ANKRD23	RCBTB1		ALG13	PAFAH2	RGS10		BLVRB
BTBD3	GRM4	ANKRD28	KIAA0240		C10ORF32	VIPR2	NEDD4L		CMTM2
NIN	LOC649044	STRADA	LOC730426		EPOR	LOC652128	PLDN		MOSC1
CLIP2	PKP3	ADARB1	LOC651704		STXBP6	RHOH	DCLRE1A		S100P
NOXO1	HK1	EYA4	NID2		AQR	RSPH1	SOX12		VEGFA
EZH2	BGLAP	PKIB	PPP2R5D		ARMCX1	USP24	CDCA7		VNN3
RNF19A	FFAR1	TRPT1	KIAA1641		SASH1	C20ORF26	MCM4		LRG1
C17ORF91	HIP1R	CCDC46	TRAP1		LOC93349	CCDC101	BCL6		LIN7A
REV1	SPZ1	ANGPTL4	PPP2R3A		FLJ38482	MCHR1	TACSTD2		PADI4
KDM6B	SVOP	ALOX15B	LOC388237		LOC388692	RGS7	PIPOX		CLEC4D
COBRA1	OR52L1	RFX2	AGFG2		CHPT1	CBLB	SNX3		TDRD9
ZFPM1	PTGER3	PPP4R4	TWF2		ARL15	CCDC45	CYB5R3		HOMER3
PARM1	LOC645444	MGC16121	VPS41		HCG4	GGA2	TRAF5		FMO5
C9ORF89	LOC650678	CHST1	DYNC1LI1		CCNJ	SLC37A1	LYRM4		HP
SH3RF2	LOC402560	TUBG2	FUK		C4ORF16	MOXD1	FUT8		TNFRSF9
C10ORF64	CDH4	C17ORF67	VPS29		XLKD1	ETS1	PLXNB1		GYPE
HSPC159	FLJ44290	ZBTB17	LOC644641		OTUD6B	PROC	LOC652184		HS.34558
ICOSLG	PANK2	KCNE1L	ACTG1		MAP7	ST6GALNAC4	CARD10		BNIP3L
LRP11	GRIK1	MSI2	SF3A3		CDCA7L	TMEM53	RUSC1		MEI1
C3ORF15	SCN5A	GLCE	LOC648863		UBC	TBC1D4	WDSOF1		TOM1
SLC15A4	LOC645261	LOR	PIK3CA		DHRS9	ZC3H5	ERO1L		FKBP9L
RIPK4	ITGB1BP3	TSHZ1	MRPL41		SLA	BVES	ADAD2		FLJ43093
IL28RA	USP41	HACL1	GOLPH3L		ALDH18A1	ARID5A	FAM102A		MT1H
NIPA1	LOC649318	YPEL4	PKN2		TATDN3	ASMTL	IRAK2		SERPINB2
LOC643949	SLC25A21	MXRA7	ADAMTSL1		NAT5	STK11IP	ISYNA1		BRSK1
LOC285176	PDGFA	ARL8B	SORT1		COPS8	MGC26718	ENPP3		CLEC4G
LOC729317	GAGE6	C1ORF135	ARPC4		RHOBTB1	CLCN5	TSPAN33		TMEM186
GDPD5	ITGB1	CCDC102A	MED10		ST6GAL1	CSRP2BP	PKP4		MEGF9
ADM2	LOC343705	ARG2	MAP4		ZHX1	GFI1	TAP1		RNASE4
NDEL1	LOC644341	BRWD1	PZP		MPHOSPH10	PCM1	ERMP1		SMARCD3
IMPDH2	LOC345222	C15ORF48	CNN2		SUCLG2	FCRLA	PPY		CSF3R
PLEKHF1	RBM19	NDRG1	ACAT2		ZNF365	YES1	TDRD10		RAB27A
FYCO1	LOC96597	HS.193767	RASSF4		C15ORF63	TRO	FUCA1		FBXL5
LOC729985	LOC649635	OAT	LOC648237		PREPL	ST6GALNAC6	TMEM97		GK
CTNND2	LOC648732	CYP4B1	CENTD1		ZNHIT6	EPHB1	LRRC1		QSOX1
LIPT1	C3ORF56	MSLN	PDCD10		OAS1	CNTNAP1	EIF5B		ABHD5
SIK1	KSR2	SPP1	RASSF2		CAST	ZAN	APOL3		PSRC1
SERPINB8	ZNF167	ADC	LOC647074		AFF1	PHB	SLC9A9		CCR1
CDKN1B	EMILIN3	LOC647322	LOC648792		DIP2C	VASH2	SLCO5A1		CREG1
TBC1D8	TBCD	CSRP2	LOC653489		ABCE1	GAL3ST4	BMP1		ACSL1
SLC25A17	COL19A1	REP15	COCH		CYB5R4	POMGNT1	THBD		SGK
TACSTD2	HLTF	RHBDF2	FARP1		DPEP2	HHAT	RTDR1		RNASE2
PLEC1	LOC642624	C15ORF21	SH3YL1		CSRP2BP	C4BPB	ZNF417		C9ORF164
ST7	LOC644473	ALAS1	AP1S1		TMX1	KIAA0194	APOL1		RBMS2
IWS1	IHH	KLHL15	C16ORF42		DISP1	TFIP11	CCDC90A		SCPEP1
LOC728715	PEMT	LATS2	CMAS		PYGL	CCDC99	DCTPP1		IL1RN
PPY	PDIA2	S100A3	ITPK1		C4ORF27	DDB1	BATF3		CEBPD
DHRS3	LOC652238	ZFHX2	STARD4		RARRES3	PVRL1	PIK3CB		EEPD1
CD5	OR4C46	CREB5	ATL2		NIP7	TUBG1	BCAR3		HS.551128
NT5DC3	LOC643320	ESPL1	LOC441032		IFI16	SIVA	LOC647468		PDSS1
ZNF250	LOC401620	PI4K2A	CLSTN1		KLHL8	CA8	GNAZ		NUAK2
NETO2	ADCY2	CHST2	PHKB		SRFBP1	ARMC5	RPAP3		RCBTB2
GABPB2	PCNT	TGFA	ITPA		AJAP1	CYP46A1	SENP8		FAM19A2
BATF3	OR2W3	LAMC1	CD207		IFI44L	OGT	EBNA1BP2		TMEM91
PLCD1	LOC653200	HS.505676	DCLK2		L3MBTL3	HINT2	PLCD1		MPO
GEMIN4	TNFRSF10B	GPN2	CHKA		TRIT1	WDR90	DBN1		PLCB1
DDAH2	SEMA6C	PAPSS2	PPDPF		TEX2	SCML2	BIK		RAB11FIP5
SH2D3A	HS.279472	VPS8	GUSBL1		IFIT2	ERN1	CLASP2		LAMB2
KIAA0692	HS.544321	SLC46A3	TAF10		SMARCAD1	EPHA2	AKAP6		SLC22A16
DNAJB9	HS.563847	TFPI	BLMH		OAS3	TUBB6	PNMA1		GCA
FAM100B	HS.157344	GSDMB	PAFAH1B1		CCL23	NRP1	RAB7B		LOC648984
RAP1GAP	HS.576601	SOBP	APRT		PIK3CD	TNFRSF21	KIF16B		EIF4E3
TTC35	HS.545068	FOXO3	ALG2		RNF150	SAP130	ST5		AGAP3
ZMYM5	HS.542027	SYT11	NRCAM		CAPZA2	KIAA1984	CPNE3		MGST1
DUSP1	HS.382845	RAB33A	ZCCHC9		C9ORF123	CHAD	SSPN		WHSC1L1
CHD6	HS.570965	CD1B	CDKN2B		GBP4	KIAA1370	SCML1		AFF2
FOXD4L1	JRK	LOC88523	ZNF93		ALG6	LOC132241	TAP2		SHROOM1
GCLM	HS.516517	TNFRSF1B	AXIN2		OSBPL1A	FBXW5	GRAP2		PCSK5
NUAK2	LOC731670	PRKCH	REPS2		PHYH	MAP1A	WDR41		NCF1C
LOC644511	HS.539945	DNAJB6	PARN		ATPAF1	SEC11C	BTLA		C8ORF46
DHRS13	HS.335002	PTPRF	MLL3		CCDC86	LILRA4	CDH2		MLKL
INSM2	HS.344872	HS.575038	TMEM200A		C3ORF58	RPS6KA2	C14ORF32		OPLAH
STARD8	HS.141748	CD1E	FLJ27465		LOC202134	ZFP91	FAH		CHST13
UHRF1BP1L	HS.120193	FABP5	FLOT2		LRMP	42065	ENPP4		PTAFR
CD55	HS.576373	DGKE	GJA1		P8	BAIAP2L1	OSBP2		SLC2A3
RAB3IP	HS.560963	NQO1	LOC652680		MYO7A	SUPT5H	SMO		STAB1
NTF3	HS.570403	SLCO4A1	PSMD4		GCH1	ATP13A2	ARPM1		NHS
OXSR1	HS.553351	ZBTB43	TTC3		SMAD9	ZNF556	KIAA1688		ASGR1
CYLN2	HS.548213	ARHGAP10	ZNF828		LPAR5	PTGR1	TMEM14A		IGF2BP3
HS.481464	LOC728904	RGS9	SYNPO2		PAK1IP1	GPM6B	FAM149A		LDLR
HS.4892	HS.525926	HPGD	DUSP22		NANP	LOC647000	HCN3		TMEM71
WNK1	HS.454202	IL8	HMGN3		CD302	ULK1	EIF6		F13A1
DENND4A	HS.435263	MOCOS	SUMO1P3		PDCD6IP	MYBPH	TRIB3		LRRC6
ITM2A	HS.542197	MAMLD1	LOC730996		ACN9	VEZF1	HSDL2		NPL
HABP4	HS.531407	TRAF3IP2	LRRC40		GIMAP2	NOP56	NCALD		CD36
GZMB	HS.544849	SLC25A24	HCFC1		KCNJ5	LOC641700	TOX		DPYD
USP42	HS.563406	LAMB3	SNX17		LOC134145	SCT	ETV6		ST6GALNAC3
RAB8B	HS.579631	GAS6	EXOSC3		SNX10	KIAA0125	KIT		PODXL
ZNF767	HS.577721	C20ORF195	ZNF770		KCNS3	LMNB2	PIGZ		C4ORF18
FGD6	HS.541675	PFKP	GPR65		GTF2IRD2B	COPG	ADSL		CDA
GSTM2	HS.559609	HS.373429	SELPLG		TMED7	FYCO1	RCOR2		VWF
TWSG1	HS.148886	PKD2	TIMELESS		VAMP8	PPP2R1B	PLXNA1		VSTM1
HMGA1	HS.311208	PITX1	LOC643943		PPM2C	SRPX	C1ORF51		DYSF
OSBPL3	HS.539174	NAV1	LRRC16		EIF4E3	SUSD1	FARS2		ECHDC3
NCALD	HS.90866	TMPRSS11D	CLNS1A		MRPL3	AVEN	ID2
TJP2	HS.565704	MUC1	CDC42		GYG1	PAPLN	GPER
EPSTI1	HS.575097	AHRR	PDHB		MX2	LOC283932	ASB2
C6ORF160	HS.129094	SLC5A3	UPF2		KCNMA1	NOTCH4	PARP3
ZER1	LOC728241	HS.143018	SLC41A3		DACT1	EMILIN1	SNX13
MGC61598	HS.551458	DDIT4L	SLC2A4RG		TRIM34	COBL	FNBP1
ECE1	HS.199657	RAB11FIP5	FLJ40722		ZNF273	MYB	C1ORF21
CAMK2D	HS.542687		MRPS33		UBA52	AKR1C3	ITPRIPL1
SPATS2L	HS.396327		SPAG16		TGFBR2	GLT8D1	SRPK1
RRM2B	NCR3		PTTG2		PIK3R1	NPC1	FZD5
ERN1	FLJ42953		LOC127295		PCGF6	C20ORF103	VAC14
LONRF1	BHMT2		CTTN		NUPR1	UBE2J1	ACAT1
PIGA	TPRXL		LOC653857		EPS8	ST3GAL2	ZNF711
AKAP13	C16ORF78		MGRN1		CCL18	GLCE	ALS2CR4
SMARCA5	IGDCC4		KIAA1279		PDE12	CCDC120	DPY19L2
ST3GAL5	CA3		FBXO21		DNMT3A	LSS	CDK6
CTTNBP2NL	COX6B2		LOC641849		DYRK4	CCR7	LOC650137
PTMS	BCHE		CCDC6		SPTLC2	NEIL2	RAB3IP
CSNK2A2	C10ORF91		LOC649812		EIF2AK2	FBXO16	LOC650803
TMEM123	OPN1MW		INADL		SCYE1	DSN1	C14ORF128
ORAI1	NR0B2		SMARCE1		ZNF280D	MLL4	NIPSNAP1
ACHE	FRMPD2L2		DNAJC11		MAT2A	PGM2L1	KIAA1598
LOC653140	TENC1		LOC646568		CDC40	LOC387882	CTAGE6
KIAA1128	POFUT1		ABCA5		LOC647346	PRKCB1	MESP1
LRRC33	TYSND1		RPS9		FAM117B	POLM	ROBO1
AHCTF1	XAGE1		DERPC		CCL15	OPN3	PAWR
GEMIN8	G6PC2		NSUN5		DIAPH2	KCNK17	MIF
HLA-DPB1	MGAT5B		CYP11B2		GIMAP4	LOC389000	TSPAN2
TAP1	ATG9A		AKAP13		PSAP	USH1G	TTF2
BTN2A2	DUB3		LOC729602		EIF1AX	TMEM63A	WASF3
EIF5B	CYP2D6		TMEM97		SCRN1	NIPA2	CSRP1
BMP1	GAGE1		GDI2		RRS1	SLC7A5	NDUFS4
XCR1	TRAF7		ARHGEF17		SLC25A26	SETBP1	RAB7L1
LOC285216	KLK12		LY75		COL15A1	LOC653566	ISG20L1
PNMA1	MCM10		NEK7		C15ORF52	TULP4	ITPR3
TXNDC11	LOC643069		HIST1H2BD		ING3	CARD11	HS.415576
HLA-DPA1	ACTN2		DUSP10		ATP6V1G1	FGFR3	HS.571502
ERGIC1	FAM53A		LOC644144		MKI67IP	PFKFB2	HS.453381
SCUBE2	NRXN3		ENSA		SNX16	AJAP1	HS.565209
TUFT1	CD79A		LOC650029		C12ORF29	CSNK2A2	HS.481464
NKX6-2	LOC283202		ESYT1		FYB	ZNF519	LOC731052
CD200	ADAMTS12		LOC440349		OSBPL5	CBX4	HS.201600
PLXNA1	FAM132A		MED11		SHMT1	GPRC5C	LOC439949
CLIC2	LOC441426		HLA-F		FTSJD1	TSPAN31	HS.145049
PPA1	DST		QARS		HS.562585	INTS12	HS.390407
LOC649143	LOC647343		DCTPP1		HS.125087	CNTFR	HS.224794
HS.571502	LOC644813		MAGMAS		HS.536748	GPX7	HS.355933
C20ORF100	CACNB2		ARF6		AADACL1	PPP1R16B	PTTG1
LRRC32	TMSB4X		MGC15763		FAM26F	FAM82A2	SDHA
FOXD4	SLC6A4		LOC399942		GIMAP7	TPRG1L	AGGF1
AUH	CLDN9		MOSPD2		C16ORF69	POLE	OAT
MFI2	GPR119		DYNLRB1		C12ORF49	C12ORF45	FCRL6
NUP62	PNLIP		PAK1		C18ORF55	C1QTNF6	ACP5
NR4A2	MAGEA6		ARAP2		LYL1	FBXO18	SNX22
TEX11	TMEM191B		PCMTD2		PPIC	C10ORF141	PLEKHA5
MAP4K4	LOC651044		LOC727848		SIGLEC16	ZFAT	CAPN12
GSTM1	KIR2DS5		GLIPR1		NDRG4	INO80C	POLR1E
OXCT2	TRIM7		MCCC2		GIMAP6	CDK5R1	RAB32
MEX3C	WDR45		SLC38A1		SMAD5	EXOC2	SHE
PRRG4	METT10D		NCOA5		TFEC	CHPF	C8ORF47
HRASLS3	ZDHHC11		PIK3CG		ZBTB16	LY9	CTNNAL1
RAB12	LOC651859		AKNA		RCCD1	LOC285908	MGC4677
MTHFD2	OR56A4		LOC163233		GAR1	SNAP91	FLJ22795
C1ORF165	LOC645904		LOC653752		FAM174B	C10ORF118	LRBA
LOC283412	LOC647546		SDCCAG1		MANEAL	PMEPA1	MNS1
LRP8	CXORF50		AGK		GVIN1	A4GALT	TACSTD1
CMTM6	LOC392447		CARD14		SP110	CHST12	FLJ10916
SLC25A29	PSMD4		URM1		MAMDC2	HIVEP1	ZNF627
NFATC1	ZNF829		DTD1		WBP5	ITPR2	KATNA1
LRRFIP2	LOC645660		CLUAP1		LOC728127	AEBP1	MAGEE1
FAM46C	KRTAP9-8		TRAPPC6A		PMS1	PLEKHG4	RAB30
DGKH	PDZK3		MAP1LC3A		GPR44	NCKIPSD	MRPL18
ITSN2	TMEM120B		TBCEL		ARL4D	UGCG	ASAP1
HIST1H3D	SLC25A3		PIN1		TKT	VAMP1	ACP6
ARF4	C2ORF48		UTP6		XAF1	PAQR6	PTPN2
BCAS1	LOC283867		LOC339047		IFI35	RBM6	FKBP1B
CLCN6	MASP1		HIST1H2BF		C12ORF26	CCDC50	VCAM1
IRAK2	C10ORF93		CEP120		SLC16A1	POU4F1	HMGA1
MLC1	IGFBP2		FYN		IFI44	CRELD1	OSBPL9
LOC649864	ADAMTSL1		RAD52		BBS2	FEZ2	MATK
VAC14	AHSG		N4BP2		GIMAP5	ESR2	APOL2
TXNL1	FLJ46154		TDG		PLOD3	RASD1	DLG3
JAG2	IFNA16		YIPF4		SCML1	SALL2	PTGES2
SFTPD	WDR93		RNASEH2B		LILRB4	MAN1A1	EGLN2
ATG3	LOC648408		FBN1		PRRG1	RIMS3	NET1
MTMR4	NMBR		LRRC37A		CCDC109B	MUPCDH	GPR126
SLC9A7	LOC389043		EPRS		PLEKHH2	PARK7	ACSL5
WEE1	ADIG		SYN1		ECHDC1	PTPRM	ZNF586
CHP	FBXO17		MIIP		CPEB3	CXXC5	ITGB4BP
C16ORF75	PLA2G4F		NDUFA3		ZNF331	IGFBP3	MTERFD3
HES5	KIAA1328		MICAL2		DNASE1L1	STT3A	DKFZP564J102
PPRC1	POLL		UBE2G2		MAP2K5	TNFSF4	CTPS2
GNAO1	CPO		ADAM12		SLC45A4	CEP290	CHN2
XBP1	LOC347119		KCTD13		TMEM218	IL3RA	CASP2
FAM129A	SLC4A9		CDKAL1		STS-1	LHFPL2	MCM10
SDHA	CNIH3		COTL1		LGALS3BP	LCNL1	KLRG1
CKS2	BDNF		ABCC4		CYBB	GORASP2	FKBP14
HBA2	ANKS3		TCF20		PNPO	GTPBP3	HYAL3
HYOU1	C9ORF102		PPP2R5C		IKBIP	REXO2	WDR33
FOXD4L2	LOC650776		DHDDS		HOXD1	KIAA1191	ZBED3
ZNF16	SLC34A3		LOC474170		ID4	OBSCN	C20ORF27
IGSF3	FBXO4		LOC728556		SHPRH	LOC728715	STRADB
PTPN2	ALDH3B2		TBCB		CABC1	NIN	LONRF1
SGOL1	WDR72		AHI1		SLC39A11	AMN1	LOC729985
ATP1A1	CXXC4		PPHLN1		DHX33	PACSIN1	PTK2
WDR63	LOC651807		ATP5O		MAP4K5	SCARA5	TOMM34
LOC644590	LAX1		HIST1H2AC		RND3	CREB3L2	RAB33A
HSPA12B	TMEM45B		C15ORF39		HHEX	ZCWPW1	GNAO1
LOC387763	ZKSCAN2		P704P		RPGR	SMARCAL1	OSBPL3
TXN	DDI2		CCPG1		HGF	ITCH	FLJ10986
SLC37A1	C1QL3		RASGRP2		CXCL10	BCL11A	TPMT
CRIP2	ATP1A2		TMPO		HSD17B14	SCAMP5	NLRP4
TNFRSF11A	ABCC6		MCC		IL16	ABTB2	ZNF215
LOC440359	GP5		PPM1B		C12ORF43	IL17D	NT5C3L
NKRF	SYN2		KIF1C		DIP2B	ZMYND11	LOC401321
MARCKSL1	FASLG		IL6ST		C9ORF6	C10ORF58	DHRS3
LAYN	CASRL1		CCDC28A		COMMD8	FAT1	FLT3
C9ORF21	LOC647971		LOC652826		CDH24	NEK8	COL4A4
PTCHD1	ABHD2		C16ORF33		METTL9	PTCRA	TRAK1
KDELR2	GPR125		YEATS4		NDN	DACH1	TRERF1
NKD2	SERINC5		POLR3K		ADRB2	RPS6KA4	HMGCS1
TREML3	C11ORF72		APBB1IP		IFIT1	SYS1	CNFN
CDC42EP4	PER2		SYMPK		LOC650843	USF2	HCP5
CDGAP	PMS2L11		BTN3A1		CCBP2	POLS	SEMA4F
TMEM88	TRY1		NOS1		UBE2L6	FAM69B	EBPL
HIST1H1C	KCNN3		SRF		CD164	GSK3A	GINS2
CTXN1	CMYA5		C9ORF91		DIS3L	TPM2	LZTFL1
C10ORF61	CYP39A1		IIP45		ARV1	LOC644768	HS.561603
TMEM39A	TMEM179		LTV1		HS.60260	DBNDD1	HS.125056
CSDA	FLJ31568		IFRG15		SNRPF	IDS	PLCH2
RPL23A	COL4A6		PSD		FLT3LG	CYP2J2	ZNF232
TMC6	CEACAM7		CDKN2AIPNL		FCGR3A	C21ORF2	FVT1
SIAH2	HS.544375		IKZF2		TMEM64	SMARCB1	LOC441294
SLC30A3	HS.224449		SMCHD1		ERP27	ADD1	PQLC2
MAP2K4	HS.565311		ZNF92		ANTXR1	KIAA1545	C18ORF1
MYC	HS.560987		SH3KBP1		EMCN	KIRREL2	LRRCC1
PTGES2	HS.25131		FNBP1L		HOXA10	SLC23A1	PRKCZ
SGK3	HS.538979		ZNF789		PRIM2	C9ORF142	STX3
ATF3	HS.580169		PUS10		ANXA4	COBLL1	BZW2
	LOC645694		DCAKD		LILRA2	FAM96A	DOCK7
	HS.537451		SLC7A6		HERC5	C14ORF43	CCT2
	HS.552423		MYO1C		KLF2	MEF2D	CLEC1A
	HS.561174		HIST1H2BK		TSN	CCR3	NEGR1
	HS.539736		RCL1		APM-1	GPD1	FAM160A2
	HS.576374		API5		HS.79881	DAB2	MMP25
	HS.565734		PLCG2		ALDH1A1	ARHGAP23	GCLC
	HS.540037		HS.232150		XPR1	ZNF558	KIF2A
	HS.542384		HS.475353		CCDC91	B4GALT1	PAFAH1B3
	HS.575019		HS.199896		NEDD9	PIK3CD	NUP155
	HS.134521		HS.59368			CCS	HDAC9
	HS.539841		HS.371668			TUBGCP6	CFDP1
	HS.573484		HS.371609			CCDC138	C15ORF48
	HS.577923		HS.445500			LASS6	MYO1D
	HS.545199		HS.112955			POLB	HS.572030
	HS.438273		HS.340072			TNFRSF17	PTTG3P
	HS.578483		HS.539385			GAS6	PPIL1
	HS.326357		HS.583553			DPPA4	MND1
	GAGE5		HS.21177			C1QTNF3	CENPM
	OR4A15		HS.561747			PCSK4	NGFRAP1
	OR2L8		HS.553068			LCN12	TEX11
	CNOT6		HS.145962			ABHD15	HPS5
	CYP2F1		HS.544642			ZNRF2	H2AFY2
	CDRT15P		HS.541710			PIGG	CTTNBP2NL
	KRTAP21-1		MRPL37			TACC1	PAICS
	TMC8		PFKM			ELL3	GPRIN3
	LOC649159		NONO			C12ORF44	BIVM
	MYH16		HMGN2			DLST	PTPN22
	HM13		EPB41L2			RDH5	UBE2C
	HIF3A		EBP			KANK1	PDE4B
	ODZ3		C6ORF105			GMPPB	C10ORF35
	ARPP-21		LANCL1			LRRC36	C1QBP
	BCL7A		FOXK1			MAPKAPK2	NDN
	UHRF1		POLR2B			KCNH8	WBSCR22
	SHH		MRPL51			MAGED1	DSE
	TEX10		THEM2			PIN1	ERAP2
	LOC642707		LAPTM4B			COMMD6	LMCD1
	ELFN2		OLFM2			TMEM98	C1ORF218
	SLC5A10		C21ORF91			CRYM	GOLPH4
	LOC645732		FKSG30			RAB9P1	KIF11
	TTTY17A		ANKRD10			SYCP2L	ENO3
	SPTLC1		TFDP1			C20ORF132	SKIV2L2
	REEP2		KIFAP3			LOC400027	PARM1
	T1560		TSC22D2			PPP2R5D	HOXA5
	ZWINT		RPL23AP13			RNASEH2B	SPIN3
	FGF12		LOC285359			CD164	RAVER2
	GJA8		GNAI1			LOC653308	C15ORF57
	KCNMB2		LOC651921			TLCD1	DNAJC15
	CST5		VEZT			STAT4	ARHGEF5L
	ACAN		RPAP3			SRPR	ACTN1
	LRRC48		PIK3C2A			FAM108B1	C12ORF65
	PNCK		STK17B			TM9SF2	FRMD4A
	LOC402483		TMEM14C			PRKD1	KLHL22
	CELSR2		WDR44			UHRF1	SLAMF7
	LOC401934		BCL2L13			TMEM149	AMY1B
	ABCC11		C14ORF131			THUMPD2	MGC57346
	ZNF580		DHX37			MGC13057	CLDN12
	TRAIP		C3ORF1			SELS	KLF8
	HMGCLL1		MEIS3P1			PARVB	FLJ40504
	LOC645743		ATG10			TXNDC5	C15ORF38
	FABP6		SREBF2			FAM108C1	VOPP1
	LOC729137		HIGD1A			SIT1	CD38
	LOC643479		SCD5			TCL1A	AMY1A
	PAX9		ARSB			SLITRK5	ARL5A
	TECTA		TSPO			SHD	FAM125B
	SLC7A8		ACADVL			ZDHHC8	ARHGEF5
	FRMPD3		NET1			KCNA5	HOXA9
	SAMD5		F11R			C11ORF80	AZI1
	PRSS42		WDR33			KCNK10	HLA-DPB1
	ARID3C		ODZ2			AHI1	PM20D2
	LIMS2		CYLD			ARHGAP18	SPRY2
	LOC649181		TTYH2			SPRED2	BZRAP1
	LOC652342		MARVELD2			ASIP
	ERG		ASCC3			DNER
	C10ORF113		MINK1			DAPK2
	SULT1C4		CTAGE5			RNF165
	TCF12		BAX			CD7
	LOC649910		UBA3			TMCO1
	LOC642433		IP6K2			LOC389442
	LOC653047		PMS2			EIF4ENIF1
	LOC653618		NUDT1			SIDT1
	LOC391427		ACOT7			YPEL1
	MS4A13		CSNK1G3			RPA1
	PFDN4		AES			HIST1H2BK
	LOC644175		SLC29A1			CLIC3
	B3GALT3		ATP2C1			KIAA1274
	HS.146561		PDGFA			CCDC102A
	HS.536620		ACTR3B			ALOX5AP
	HS.112893		DNAJC21			IPO4
	HS.542544		FBXO46			IRF7
	HS.543412		RUFY3			LOC550112
	HS.459805		ADD1			C9ORF37
	HS.131714		PRKAA1			MRPL36
	HS.169815		ADK			WDR66
	HS.577221		OGT			RELN
	HS.436654		JUP			KRT5
	HS.543803		CHTF8			CPLX1
	HS.344169		ABTB1			LOC347544
	HS.127857		IL32			C18ORF25
	HS.549805		NGFRAP1			SEC61B
	HS.95481		CHD3			OR3A3
	HMGB3L1		POTE2			PPP3CB
	SLC18A3		ACLY			PRDX6
	DNAJC28		UBE2E1			C9ORF91
	MAPK8IP3		AGL			ENOSF1
	TACC2		MRPS12			MAG
	THSD3		TANK			RRBP1
	MSH5		SPINT1			DKFZP586I1420
	LOC644360		MAP3K7			C14ORF4
	STK19		SUMO1			ZKSCAN4
	LOC653147		ANKRD36			NFX1
	LOC651577		HN1			GRIN1
	MEIS2		PBRM1			PFKP
	PRSSL1		MBD2			FHL1
	C11ORF40		MALT1			RAP1GDS1
	WDR38		HNRNPL			ADAT3
	FLJ44048		PSMC4			ENTPD4
	C14ORF82		CSTF3			C14ORF45
	OR4C16		Septin 6			DHRS7
	CLK4		RPS24			CTNS
	RAB43		SMARCB1			C11ORF24
	LOC652833		RALY			NDRG1
	LOC283755		NAP1L1			PBX3
	LOC648626		NME2			ZNF789
	ADAM32		RNF2			DNHD1
	DEAF1		LOC642778			RNF11
	TMEM67		HIPK1			LAMC1
	TIMM22		CCT7			PCNT
	CARD17		ELMO1			COL24A1
	OPLAH		LOC402057			GPR81
	FLJ26056		MED4			CADM4
	C10ORF67		CYP51A1			ARL1
	PDZD3		CLPTM1			TRPV1
	LOC400581		LOC652726			LOC283157
	C20ORF134		THRAP3			MDC1
	LOC645218		PIPSL			TCF4
	RCVRN		FSD1L			SERPINI1
	OMG		JAK2			SLC35F3
	F2R		PRKAR2B			PIAS3
	LOC389124		CCDC58			SDC1
	GLMN		TMOD3			NR5A1
	RNF144B		LOC341457			FCHSD2
	TXNL2		MRTO4			HS.50125
	GKN1		PDLIM7			HS.571887
	LOC653238		SNRPN			HS.385749
	GLTP		LOC402562			HS.547341
	LOC651886		LOC645968			HS.563552
	LOC645203		PPP1CA			HS.444683
	LOC653280		SCN4B			HS.478682
	LOC645837		NR1D2			HS.547277
	LOC390683		DCAF6			HS.554507
	PPP2R5D		LOC440055			HS.563165
	CD1E		KLF6			SEMA5A
	EPB41L4B		ATP5C1			HS.436134
	RCOR2		CFL1			HS.479551
	LGALS13		ATF7IP			TXN
	ARHGEF7		MRPL38			PLS3
	OR2J3		POLR2I			RNF5
	ZGPAT		IREB2			LCT
	C9ORF110		ETFB			DAAM1
	LOC649593		CCDC115			TBX19
	HS.325396		NINJ2			SENP6
	HS.553450		LOC388122			KIF26B
	HS.538365		DDX28			TTTY17A
	HS.121413		CDKN2A			PPM1K
	HS.210969		TNFSF4			KCNK1
	HS.569540		MBNL1			C1ORF109
	HS.144884		PPP1R13B			C20ORF100
	HS.566428		C6ORF106			PRMT7
	HS.444133		LOC643319			PMS2L5
	LOC642341		P2RY8			THSD1P
	OR5L1		SQLE			KIAA1407
	PHKG1		KLC2			IGJ
	BMP8B		LOC400652			GZMB
	OR2M3		NRAS			TNFRSF4
	SIGLECP3		RAB9P1			DRD4
	TBX1		ANKRD36B			CD320
	TOP1MT		GNG11			SFRS17A
	UBASH3A		ATF4			CYBASC3
	LOC651530		LOC346950			TMEM194
	LOC115648		GPS1			ACN9
	UNQ9438		SNX7			RAB38
	LOC441320		LOC643224			ISCA2
	CYP4Z1		MYO1D			KLHL13
	FAM81A		GRSF1			SERPINF1
	LOC728226		TMEM169			HYOU1
	SERINC3		HS.145307			BLNK
	CCNB1IP1		HS.576106			SPIB
	SLC7A5		ZNF528			CRIM1
	MEN1		ERICH1			C15ORF24
	LYNX1		NDUFA11			ARRDC5
	LOC652645		ICT1			PSD4
	EXD3		LOC440354			NUMA1
	LOC642594		NIT2			TMIGD2
	FLJ32252		C18ORF10			C6ORF111
	AGGF1		BTN2A2			LOXL4
	SNORA65		DBI			C16ORF93
	NOVA2		RGPD5			ARMET
	KRTAP10-9		CDC14A			LIME1
	ZYG11A		CPEB2			LEMD3
	C9ORF9		U2AF2			UBB
	HS.385760		UBE1DC1			MGC29506
	SH3TC2		CCNC			MMP23B
	HS.540022		DHX9			UNC93B1
	HS.572246		RAB11FIP1			ABCB6
	HS.551002		BRCA1			PLVAP
	HS.543951		FKBP1A			OIP5
	HS.489952		ACVR1C			SAP30BP
	HS.580802		BRI3BP			ST3GAL4
	HS.127398		NSA2			GGTA1
	HS.583801		LOC649841			STK32B
	PRED57		LOC731777			RDH14
	VCX-C		LOC651017			ZNF521
	KRTAP1-3		HIST1H2BG			ACSBG1
	PAX3		CLEC4F			ANKRD23
	TP53TG3		MYO6			ANKRD28
	C6ORF35		LOC388814			FANCD2
	GAGE12I		FOXN2			LOC389816
	C15ORF51		ATP2B1			PARP10
	UNC45A		PFAS			SLC2A11
	LOC642103		LOC650557			SUPT3H
	LOC653060		GATAD2B			GGT1
	C9ORF130		MTA3			DTX2
	LOC643841		PICALM			ERCC1
	STRC		SMPD4			CUTL1
	GJC3		LOC644019			PLAG1
	SPRN		TMEM14A			P2RX2
	LHB		ATE1			ZDHHC14
	KRT33B		C19ORF2			S100PBP
	C14ORF73		SLC4A7			ERP29
	FLJ41423		GALNT2			TATDN3
	IPP		HS.24119			CDC16
	LOC643363		TIFAB			PTK7
	HS.333785		HS.573905			LILRB4
	HS.561057		LDLR			ACSL3
	HS.170946		FDFT1			PMS2L3
	HS.578390		NUB1			TRPT1
	C11ORF55		UPRT			SEC61G
	FAM5C		BAGE5			SNRPN
	HSFY2		SYF2			ALDH5A1
	RALGDS		CASP2			HERPUD1
	NSUN5B		CASC4			OPTN
	MAD1L1		PLEKHM3			TCL1B
	FAM86A		CDC42SE1			CUL4B
	PCDHA3		CYB561			MIB2
	OR4D1		RAC1			HNRNPA1L2
	LOC348840		LOC388654			UBE2E3
	TAF5		C1ORF152			SYNE2
	LOC642633		PILRB			PDCD4
	GPC5		LOC440345			DYRK3
	C22ORF9		C5ORF38			GRB14
	GNB5		FLJ22662			VPS13A
	LOC644373		RPIA			POLD1
	OR6C3		AKT2			ZCCHC11
	LOC644284		ST7OT4			SLC7A11
	LOC647447		KLF8			PLAC8L1
	UBE2J1		CYBASC3			C7ORF54
	AMAC1L2		NUP98			CDC14A
	LOC645362		RNF38			MGC3020
	SLC16A8		ZBTB10			STMN1
	SH3BGR		LPAR1			NOTCH3
	PTPRH		CETN2			ZNF529
	LOC401895		FAM125B			MX1
	DLX3		NSD1			CDK2
	LOC645718		ZNF71			ACRC
	DSG1		DDX10			HRASLS3
	PHF15		ABCF2			CLEC2D
	HBG1		LOC652620			ARID3A
	TRADD		APOC1			KIAA0907
	LOC131873		C1ORF218			IRF2BP2
	HS.301755		SLC20A2			SCN9A
	HS.560163		CASZ1			ZBTB33
	HS.446266		DSC2			EPDR1
	HS.571292		RHOF			C11ORF60
	HS.577963		DLEU2			CCDC14
	CASP12		ARID1B			TMEM41B
	CALR3		TOR1AIP2			SLC12A3
	LCK		BCL2L11			SSR4
	ANAPC11		PLEKHA3			LOC203547
	VCX3A		TMSB4X			C9ORF128
	LOC391347		LYST			CLN8
	AR		RSU1			POP5
	TNNC2		PAQR7			TM7SF2
	ATP8B1		ATHL1			CBX6
	LOC645888		ANK3			TERF1
	MMEL1		ADD3			ZDHHC17
	LOC646179					SLC32A1
	LOC644677					IDH3A
	THBS4					AACS
	HOOK1					ODF2L
	LOC645897					BCL7A
	OR51Q1					C9ORF127
	EIF4EBP1					RABGAP1L
	C9ORF57					ADAM11
	LOC390387					FAM113B
	ARHGEF15					RUNX2
	HS.565402					MLLT6
	HS.23217					C9ORF45
	HS.550218					CDR2
	SRA1					VEGFB
	IRX5					LOC644427
	TMEM170A					FUT7
	BTBD17					SELL
						SLC2A8
						CLDN23
						LOC400657
						LOC158160
						NGLY1
						LOC440389
						CD2AP
						TEX2
						HEATR2
						GNMT
						PDXP
						LOC651957
						TRAM1
						PLP2
						DCHS1
						DCPS
						MTMR1
						DUSP28
						SLC35E1
						MPEG1
						RAB2B
						DKFZP761P0423
						TMEM99
						MYLPF
						C5ORF32
						TRAF4
						ZDHHC16
						KIAA0226
						IFNAR2
						KLHL3
						CDH1
						BAIAP2L2
						ENTPD3
						TCL6
						SEC61A2
						SUV39H1
						UBE2G2
						OFD1
						LOC729764
						C11ORF10
						C10ORF137
						CPS1
						INSM1
						SEL1L3
						CXCR3
						SMPD3
						TAX1BP3
						C22ORF39
						FLYWCH2
						XBP1
						HOXB2
						LOC642299
						RARRES2
						ADI1
						HS.552082
						HS.238996
						MCM3APAS
						CAND2
						ITM2A
						RACGAP1
						MNAT1
						HSP90B1
						C11ORF1
						SLC39A6
						FEN1
						ZNF767
						ZHX2
						CXORF12
						CENPO
						RAB40B
						CDCA7L
						DIP2A
						ATP2A3
						RPAIN
						NTM
						NFATC2IP
						SIRPG
						SUZ12P
						ORMDL3
						DHTKD1
						TCF3
						AK2
						AGXT2L2
						PPOX
						LAPTM4B
						MYL4
						NIPA1
						B4GALT3
						COLQ
						ACTR6
						LOC651760
						ZNF706
						HYI
						CIB2
						SIK1
						P4HB
						LYSMD2
						ALG9
						ERCC3
						ABCA7
						SLC23A2
						MAN2B1
						EVC2
						CHD9
						AR
						AK1
						AOX2P
						MMP23A
						MYH3
						ARHGEF7
						ZFYVE26
						SYVN1
						HS.4988
						EBI2
						IQSEC3
						SUMF2
						PIGN
						KIAA1147
						PPARA
						SMOC1
						LOC201175
						GSDMB
						C6ORF35
						LOC643008
						RPP25
						TUBG2
						HMHB1
						RAB15
						SEC31B
						42072
						MGAT4A
						C17ORF68
						HIST1H1C
						DIDO1
						LOC649639
						APITD1
						STAG3L2
						CEP68
						FSD1
						SCARB2
						LRP8
						LBH
						LTB
						LOC642934
						MC1R
						SPOCK2
						TRRAP
						AMT
						WDR6
						C1ORF71
						RAD51AP1
						C7ORF41
						RALGPS1
						HSPA12B
						LOC644151
						LAGE3
						C18ORF8
						SPRYD5
						GINS3
						EFHC1
						MGC42367
						U2AF1L4
						TBC1D14
						BRDG1
						E2F5
						FKBP11
						KLRA1
						ZDHHC9
						C12ORF23
						SNCAIP
						HS.121525
						SOCS2
						FLJ25006
						SHANK3
						SLC35C2
						MTHFD2L
						ZNF337
						SPNS3
						FAM81A
						BEND6
						PHACTR1
						MGC39900
						FRYL
						CTSL2
						UBQLNL
						STARD5
						TSPAN3
						FLJ40712
						CYYR1
						PDIA4
						HS.580229
						HS.154336
						HS.570338
						HS.561735
						LOC650114
						LOC388755
						LOC91661
						NEB
						NPAL3
						TMEM19
						ABCA6
						TCP11L1
						ARHGAP17
						GJC2
						DOK4
						ADA
						BEXL1
						SLC7A6
						HS.423734
						LANCL1
						TULP2
						C10ORF47
						GTF2IP1
						ATP2B4
						COX11
						FLJ45337
						ITGAE
						CMTM3
						FLJ41766
						IL18RAP
						ABI2
						ACAD11
						PPP2R5C
						ATP8B2
						ANTXR2
						SEMA6C
						HS.553301
						HS.545615
						HS.311208
						HS.131041
						GUCA1B

## Sheet: strategy_murine_tissue_spec_SIG
Signatures	CLN_pDC	CLN_XCR1+_migDC	CLN_XCR1+_LT-DC	SK_CD11b+_DDC	CLN_CD11b+_migDC	CLN_CD11b+_LT-DC	SK_LC	CLN_migLC	SK_MoDC	SK_cMo	SK_Mac	SP_pDC	SP_XCR1+_LTDC	SP_CD11b+_LTDC	BD_cMo	SP_RPM
test_classes	CLN_pDC	CLN_XCR1+_migDC	CLN_XCR1+_LT-DC	SK_CD11b+_DDC	CLN_CD11b+_migDC	CLN_CD11b+_LT-DC	SK_LC	CLN_migLC	SK_MoDC_A	SK_cMo	SK_M_A	SP_pDC	SP_XCR1+_LT-DC	SP_CD11b+_LT-DC	BD_cMo	SP_RPM
									SK_MoDC_B		SK_M_B
reference_classes	SK_CD11b+_DDC	CLN_pDC	CLN_pDC	CLN_pDC	CLN_pDC	CLN_pDC	CLN_pDC	CLN_pDC	CLN_pDC	CLN_pDC	CLN_pDC	SP_XCR1+_LT-DC	SP_pDC	SP_pDC	SP_pDC	SP_pDC
	CLN_CD11b+_migDC	SK_CD11b+_DDC	SK_CD11b+_DDC	SK_LC	SK_LC	SK_LC	SK_CD11b+_DDC	SK_CD11b+_DDC	SK_CD11b+_DDC	SK_CD11b+_DDC	SK_CD11b+_DDC	SP_CD11b+_LT-DC	SP_CD11b+_LT-DC	SP_XCR1+_LT-DC	SP_XCR1+_LT-DC	SP_XCR1+_LT-DC
	CLN_CD11b+_LT-DC	CLN_CD11b+_migDC	CLN_CD11b+_migDC	CLN_migLC	CLN_migLC	CLN_migLC	CLN_CD11b+_migDC	CLN_CD11b+_migDC	CLN_CD11b+_migDC	CLN_CD11b+_migDC	CLN_CD11b+_migDC	SP_RPM	SP_RPM	SP_RPM	SP_CD11b+_LT-DC	SP_CD11b+_LT-DC
	SK_LC	CLN_CD11b+_LT-DC	CLN_CD11b+_LT-DC	CLN_XCR1+_migDC	CLN_XCR1+_migDC	CLN_XCR1+_migDC	CLN_CD11b+_LT-DC	CLN_CD11b+_LT-DC	CLN_CD11b+_LT-DC	CLN_CD11b+_LT-DC	CLN_CD11b+_LT-DC	BD_cMo	BD_cMo	BD_cMo	SP_RPM	BD_cMo
	CLN_migLC	SK_LC	SK_LC	CLN_XCR1+_LT-DC	CLN_XCR1+_LT-DC	CLN_XCR1+_LT-DC	CLN_XCR1+_migDC	CLN_XCR1+_migDC	SK_LC	SK_LC	SK_LC
	CLN_XCR1+_migDC	CLN_migLC	CLN_migLC	SK_MoDC_A	SK_MoDC_A	SK_MoDC_A	CLN_XCR1+_LT-DC	CLN_XCR1+_LT-DC	CLN_migLC	CLN_migLC	CLN_migLC
	CLN_XCR1+_LT-DC	SK_MoDC_A	SK_MoDC_A	SK_MoDC_B	SK_MoDC_B	SK_MoDC_B	SK_MoDC_A	SK_MoDC_A	CLN_XCR1+_migDC	CLN_XCR1+_migDC	CLN_XCR1+_migDC
	SK_MoDC_A	SK_MoDC_B	SK_MoDC_B	SK_M_A	SK_M_A	SK_M_A	SK_MoDC_B	SK_MoDC_B	CLN_XCR1+_LT-DC	CLN_XCR1+_LT-DC	CLN_XCR1+_LT-DC
	SK_MoDC_B	SK_M_A	SK_M_A	SK_M_B	SK_M_B	SK_M_B	SK_M_A	SK_M_A	SK_M_A	SK_MoDC_A	SK_MoDC_A
	SK_M_A	SK_M_B	SK_M_B	SK_cMo	SK_cMo	SK_cMo	SK_M_B	SK_M_B	SK_M_B	SK_MoDC_B	SK_MoDC_B
	SK_M_B	SK_cMo	SK_cMo				SK_cMo	SK_cMo	SK_cMo	SK_M_A	SK_cMo
	SK_cMo									SK_M_B
classes not taken into account	SP_pDC	CLN_XCR1+_LT-DC	CLN_XCR1+_migDC	CLN_CD11b+_migDC	SK_CD11b+_DDC	SK_CD11b+_DDC	CLN_migLC	SK_LC		SP_pDC	SP_pDC	CLN_pDC	CLN_pDC	CLN_pDC	CLN_pDC	CLN_pDC
	SP_XCR1+_LT-DC	SP_pDC	SP_pDC	CLN_CD11b+_LT-DC	CLN_CD11b+_LT-DC	CLN_CD11b+_migDC	SP_pDC	SP_pDC		SP_XCR1+_LT-DC	SP_XCR1+_LT-DC	SK_CD11b+_DDC	SK_CD11b+_DDC	SK_CD11b+_DDC	SK_CD11b+_DDC	SK_CD11b+_DDC
	SP_CD11b+_LT-DC	SP_XCR1+_LT-DC	SP_XCR1+_LT-DC	SP_pDC	SP_pDC	SP_pDC	SP_XCR1+_LT-DC	SP_XCR1+_LT-DC		SP_CD11b+_LT-DC	SP_CD11b+_LT-DC	CLN_CD11b+_migDC	CLN_CD11b+_migDC	CLN_CD11b+_migDC	CLN_CD11b+_migDC	CLN_CD11b+_migDC
	SP_RPM	SP_CD11b+_LT-DC	SP_CD11b+_LT-DC	SP_XCR1+_LT-DC	SP_XCR1+_LT-DC	SP_XCR1+_LT-DC	SP_CD11b+_LT-DC	SP_CD11b+_LT-DC		SP_RPM	SP_RPM	CLN_CD11b+_LT-DC	CLN_CD11b+_LT-DC	CLN_CD11b+_LT-DC	CLN_CD11b+_LT-DC	CLN_CD11b+_LT-DC
	BD_cMo	SP_RPM	SP_RPM	SP_CD11b+_LT-DC	SP_CD11b+_LT-DC	SP_CD11b+_LT-DC	SP_RPM	SP_RPM		BD_cMo	BD_cMo	SK_LC	SK_LC	SK_LC	SK_LC	SK_LC
		BD_cMo	BD_cMo	SP_RPM	SP_RPM	SP_RPM	BD_cMo	BD_cMo				CLN_migLC	CLN_migLC	CLN_migLC	CLN_migLC	CLN_migLC
				BD_cMo	BD_cMo	BD_cMo						CLN_XCR1+_migDC	CLN_XCR1+_migDC	CLN_XCR1+_migDC	CLN_XCR1+_migDC	CLN_XCR1+_migDC
												CLN_XCR1+_LT-DC	CLN_XCR1+_LT-DC	CLN_XCR1+_LT-DC	CLN_XCR1+_LT-DC	CLN_XCR1+_LT-DC
												SK_MoDC_A	SK_MoDC_A	SK_MoDC_A	SK_MoDC_A	SK_MoDC_A
												SK_MoDC_B	SK_MoDC_B	SK_MoDC_B	SK_MoDC_B	SK_MoDC_B
												SK_M_A	SK_M_A	SK_M_A	SK_M_A	SK_M_A
												SK_M_B	SK_M_B	SK_M_B	SK_M_B	SK_M_B
												SK_cMo	SK_cMo	SK_cMo	SK_cMo	SK_cMo
Analysis Method									[test_classes considered as one population]		[test_classes considered as one population]

## Sheet: Murine_tissue_spec_SIG
CLN_pDC	CLN_XCR1+_migDC	CLN_XCR1+_LT-DC	SK_CD11b+_DDC	CLN_CD11b+_migDC	CLN_CD11b+_LT-DC	SK_LC	CLN_migLC	SK_MoDC	SK_cMo	SK_Mac	SP_pDC	SP_XCR1+_LT-DC	SP_CD11b+_LT-DC	BD_cMo	SP_RPM
Not_applicable	Not_applicable	Not_applicable	Not_applicable	Not_applicable	Not_applicable	Not_applicable	Not_applicable	Not_applicable	Not_applicable	Not_applicable	Not_applicable	Not_applicable	Not_applicable	Not_applicable	Not_applicable
5430427O19RIK	CAND1	ADRB2		2610002M06RIK	AXL	ABCC4	1810011O10RIK		AGPAT9	2610507B11RIK	1110032A03RIK	1700025G04RIK	ACOT7	5730508B09RIK	A4GALT
ABCA5	CENPN	ANXA6		AA467197	DNMT3A	ABHD12B	ADM2		CDC42EP2	A4GALT	1700017B05RIK	ADCY6	AEBP2	ABCA7	AATF
ABHD15	COLQ	ARSB		AHCYL2	EGR2	ABHD14B	ADRA1A		CIC	ABCC3	1700021K19RIK	ADORA3	ALCAM	ACTA2	ABCA1
ABLIM1	ENDOD1	ASB2		AK2	FRYL	ABHD5	ATF7IP2		FPR1	ADAP2	2310022B05RIK	AP1B1	ANK	ADAM15	ABCB4
ACSL1	ESAM	ATP6V0A2		ALDH1A2	FUT7	ACAD11	CNTNAP1		GAB1	APPL2	2410127L17RIK	ARC	ARHGAP6	AGPS	ABCB6
ACYP1	GALNT7	BTLA		AQP9	HDAC5	ACPP	DENND4A		GSR	BANK1	AACS	ARSB	AVPI1	ANXA2	ABCC3
ADAM11	HP1BP3	CAMK1D		CAR2	IL6ST	ACSBG1	DSG2		HOPX	C1QA	ABCA5	ATP6V0A2	BARD1	APRT	ABCC5
ADI1	HSD3B7	CLEC1A		CCL17	MFSD7A	ACSL5	EPB4.1L3		HP1BP3	C1QTNF1	ABHD15	ATPIF1	BIN1	ATP1A3	ABCG1
ADK	IL12B	CXCL9		CCR6	MMP12	ACTR1B	ETL4		ISG20	C2	ABHD2	BTLA	BRIP1	BMPR2	ACOT11
ADORA3	IL4RA	CYB5R1		DNAH3	NAB2	ADARB1	ICA1		ITCH	C5AR1	ABLIM1	CCL22	CCDC112	BYSL	ACP2
AFF3	ING2	DBN1		EHF	PPP1R12C	ADRA1A	IDO2		LST1	CAR3	ACSL4	CD207	CCNF	C1GALT1C1	ACSL3
AGA	ITK	ECE1		FABP5	PPP1R14A	AFAP1L2	IGSF3		MDM1	CCDC134	ADAM11	CD24A	CCR6	C1RL	ACTN1
AGTRAP	JAG1	EEF1B2		GSTO1	PTPRO	ALOX5	NR3C2		MGST1	CCL12	ADI1	CD36	CD5	CAMKK2	ADA
ALG2	KLF3	EXTL3		IAH1	TBX21	ANKRD17	PLEK2		OAS3	CCL4	ADK	CKS1B	CDCP1	CAST	ADAMDEC1
ANKRD32	LZTS2	FAM149A		IFT57	1300002K09RIK	ANKRD22	ST14		PADI4	CIC	AFF3	CLDN1	CEP63	CCL2	ADAP2
APBA1	MFSD4	FNBP1		IL2RA	2310008H09RIK	AQP3	THRB		PLCB1	CLEC5A	AHI1	CLEC1A	CHST10	CCNC	ADCY3
ARHGEF10	MICALL1	FUCA1		KLF8	6030468B19RIK	ARHGEF5	TJP1		PLOD3	CLN8	ALDOC	CLIP2	CR2	CCND3	ADHFE1
ARID3A	PDGFA	GUSB		LOXL3	A430078G23RIK	ARIH2	TMEM45B		SLC16A3	CMKLR1	ALG2	CST3	CSNK1G3	CD93	ALDH7A1
ARMCX2	PLAT	HPS4		LXN	CASS4	ARRDC4	TNFAIP8L3		TMEM38B	COLEC12	AMFR	CXCL9	D930015E06RIK	CDC40	ALOX15
ARV1	PLEKHM2	HTR7		MRPS27	CCDC113	ASNS	ZFP532		VCAN	DAB2	AMICA1	DBN1	DENND3	CDC42SE1	ANGPTL4
ATM	PPP3CC	IGF2R		NHLRC2	CD22	ATP1B2	1300014I06RIK		4931406H21RIK	ENPP1	ANKRD10	DENR	DSCAM	CDK2AP2	APOC1
ATP1B1	PRKCQ	INPP5D		NMI	CLEC4A4	ATP9A	3110007F17RIK		4932438A13RIK	EPB4.1L1	ANKRD28	EEF1B2	EHF	CEBPA	APPL2
ATP2A1	PSMC4	ITGAE		PDCD1LG2	EMR1	BAIAP2L1	4930467E23RIK		ACE	ETV5	ANKRD32	EIF2B2	ELMO1	CELSR3	ARHGAP10
ATP2A3	PYGL	ITPRIPL1		PNKD	GM10081	BBS9	9330155M09RIK		ANAPC1	FER	ANKS3	EXTL3	ESAM	CEP350	ARHGAP12
B230118H07RIK	RHOC	KIF23		PTCD2	GM8979	BLZF1	9830147E19RIK		APOC2	GAS6	AP3M2	FAM149A	ESCO1	CHFR	ARHGAP25
B3GNT8	TAGLN2	MCTP1		RPSA	IL6RA	BMPR1A	APBB2		ARHGEF37	GLUL	APOD	FNBP1	ESPL1	CHSY1	ARHGEF12
BCL11A	TOR1AIP2	MYO9A		SNRNP27	LYZ2	BNC1	ATP8B1		C130050O18RIK	GNA12	ARFGEF2	FNBP1L	FAM105A	CIC	ARL4D
BCL7A	ZFP318	NAAA		TMEM120B	MARVELD1	CACNB2	CADM2		CC2D1B	GPR34	ARHGEF6	FUCA1	FFAR1	CIR1	ARNTL
BET1	1200009I06RIK	NOTCH4		TNFSF4	MKRN1-PS1	CAPSL	DNAL1		CD177	HMOX1	ARL2BP	FZD1	FHL3	CKAP4	ARRB2
BLCAP	2210409E12RIK	PDIA5		TXNDC12	NA	CARD9	FAM115A		CHI3L3	HRH1	ARMCX2	GALNT7	HECTD2	CLOCK	ARSG
BST2	2310061C15RIK	PIK3CB		VAMP8	RASGRP1	CCL20	FAM115C		D230025D16RIK	IGFBP4	ARMCX6	GCLC	HOXC4	CSPP1	ATXN1
BTD	4632411B12RIK	PPT1		VCAM1	REM1	CCND2	FAM160A1		D330041H03RIK	ITGA9	ARV1	GOT2	IFT140	CTDSPL	AXL
CALHM2	4930420K17RIK	RAB43		2810025M15RIK	SIRPA	CD109	FAM189A2		DLG1	KCTD6	AS3MT	HABP4	IL1R2	CX3CR1	B4GALT4
CAMP	4930555G01RIK	RASGRP4		4930520O04RIK	STARD9	CD207	FAM78B		FABP7	KDELC2	ATM	HELLS	LPAR1	D17WSU92E	BANK1
CARD11	ABHD16A	RNF144B		4930579G24RIK	CANX	CD72	GM21882		FGF7	LRP6	ATP1B1	HINT1	LTA4H	D1ERTD622E	BBS7
CCDC23	ARHGAP8	SDAD1		4933406P04RIK	CEBPA	CLDN1	IGKV6-32		FMO1	LYVE1	ATP2A1	HOMER2	LTB	DAXX	BEND6
CCPG1	AUP1	SH3PXD2B		AB056442	CSF1R	CLDN4	LOC100504530		FPR3	MAF	ATP2A3	HTR7	LYSMD2	DCK	BLVRA
CCR9	BC013529	SNX22		ADAM22	DAGLB	CLIP4	MAP2		GCSH	MCOLN2	ATP2B4	HUWE1	MALT1	DCLRE1B	BLVRB
CD180	BC030476	TLR3		ANUBL1	KLF4	CRIM1	MID2		GM10222	MERTK	ATP5D	IL12B	MAN1A	DDX24	BMPR1A
CD37	BCL9	TRPM2		APIP	NCSTN	CRIP2	NA		GM10337	MS4A14	ATP8B2	ITGAE	MAPK11	DDX28	BTAF1
CD38	D830030K20RIK	XCR1		ATP10D	PDCD1LG2	CRLF1	NBEA		GM22520	MS4A7	ATPAF1	ITPRIPL1	MCM4	DGKA	BTBD11
CD4	DNAJA2	ZFP398		ATXN7L1	ARHGEF18	CTTN	NLRP10		GM22720	MTMR10	AU040320	LAPTM4B	MINK1	DHRS11	C1QA
CD7	DOCK9	1700009J07RIK		BC094916	CCL9	CYB561	NPY1R		GM23042	NHLRC3	B230118H07RIK	LRRC40	MLLT4	DOCK8	C1QB
CD79B	EIF2S2	4933411K16RIK		CCL21A	DPP10	CYR61	OCLN		GM24762	NID2	BACH2	MCTP1	MMP12	DTX3L	C1QC
CDC14B	EML5	5430435G22RIK		CD1D1	GM21816	DARS2	OLFR113		GM24959	NME4	BC029214	MPZL2	MMP9	DUSP22	C2
CDK5RAP3	ENSMUSG00000068790	ALMS1		CETN3	GM24524	DFNA5	PCDH7		GM26064	NRP1	BCKDK	MTMR4	MYO1B	E2F2	CCR3
CETN2	ETF1	CEP70		CHAC2	LYZ1	DHX32	PROX1		GM9733	P2RX7	BCL7A	NLGN2	PDCD1LG2	EDEM1	CD14
CHST15	GLTPD1	CLNK		CHST11	MGL2	DIP2C	RAPGEF5		HMCN1	PDGFC	BLCAP	NOTCH4	PHTF2	EIF2AK2	CD163
CIB1	GM10128	CNR2		D6MM5E	MIR469	DLL1	SEC14L2		HP	PIGZ	BLNK	NUDT9	PLXNC1	ELMO2	CD300E
CISD1	GM10135	COPG2		DEPDC7	FAM105A	DNAJB1	SPNS2		I830127L07RIK	PLA2G15	BOLA3	PCSK5	PPP1R14A	EMILIN2	CENPO
CLCN5	GM10338	EEFSEC		DHX57	FAM46A	DPYSL2	STAU2		IFITM6	PLOD1	BST2	PDIA5	PTGER3	ENTPD7	CFLAR
CLEC12A	GM10406	FANCA		DPP10	TMEM150B	DSG2	STXBP5L		KLK1B11	PMP22	BTD	PLEKHA5	PTGS2	EP300	CFP
COBLL1	GM13929	FHAD1		ETFDH	NFAM1	DSP	TCERG1L		KLRA2	PPBP	CARHSP1	POLG2	REL	F13A1	CHD7
COMMD5	GM15698	FNDC5		FAM32A	PVT1	DUSP16	TTC12		MMP8	PROS1	CBX4	PPA1	RELB	FAM20C	CKLF
CREB3L2	GM1973	FNDC7		FUNDC2	UGT2B38	DUSP8	ZFP248		MS4A8A	PSD3	CCDC134	PPP1R11	RFX5	FAM50A	CLEC1B
CROT	GM23247	GCET2		FUT4	ATF3	ECHDC2	ZKSCAN3		MSRB1	RAB11FIP5	CCDC23	PPT1	RGS12	FMNL1	CMTM3
CTSO	GM25926	GM7265		GALNT12	SULF2	EFNA1	BMPR1A		MTERFD1	RAB20	CCL4	PSAP	RRAS2	FOXK1	CMTM4
CTSW	GM3002	GPR33		GM10378	CYP4F16	EIF2B2	EPB4.1L5		NA	RAB3IL1	CCR9	PSMB5	RTN1	FRY	CNKSR3
CXCR3	GM3558	GRAMD2		GM13154	LMO4	EPGN	FAT1		NOX4	RASA1	CD180	RALA	RUNX3	FXYD5	COL19A1
CXXC5	GM371	H2-M6-PS		GM13537	ATP6V0D1	EPHB6	PKP2		PILRB1	REPS2	CD37	RBPJ	S100PBP	GAK	CPNE8
DCTPP1	GM5458	IFI205		GM15190	CDAN1	EPS8L2	SLC1A4		PKM	RNASE4	CD47	RPSA	SEL1L3	GDA	CPT1B
DDOST	GM9943	IFNLR1		GM17093	GM24048	ESRP2	DEFB42		PRDM2	RUSC2	CD69	SEMA4F	SLC38A2	GLIPR2	CREG1
DDR1	GPR33	ILDR1		GM20489	PTF1A	ETL4	DLG5		SLFN1	SAP30	CDC14B	SH3PXD2B	SLC46A3	GLTSCR1	CRIP2
DDX51	IDI2	ITGA8		GM21816	FAM71A	F2RL1	GLT28D2		SLFN4	SCAMP5	CDH1	SLC4A7	SLC6A12	GOLPH3L	CTSD
DERL1	LEPRE1	KCTD14		GM22247	CADM3	FAM102A	HAS2		SNORA7A	SEPP1	CDK5RAP3	SLCO3A1	SLC7A11	GPX3	CTTN
DHDDS	NA	LEPREL1		GM24044	CLEC4A1	FAM135A	LOC100041704		TREM3	SESN1	CDS1	SNX22	ST14	GRK5	DCAF6
DNAJC19	NMT1	LRRC18		GM24623		FAM81A	NAF1		CANX	SIGLEC1	CENPQ	SPP1	STAT4	GSDMD	DCBLD1
DNAJC9	NPLOC4	MLLT3		GM3371		FAM83H	NDRG4		CSRP2	SLC13A3	CETN2	SYNE1	TANK	GSR	DDIT4
DPY19L3	PSMD11	MORN1		GM5622		FGF11	OLFR111		DDX28	SLC17A5	CHCHD3	TLR3	TBX21	GYG	DFNA5
DYRK3	SLC18A1	NA		GM8165		FGF13	SESN2		EMILIN2	SLC38A6	CIB2	TMEM39A	TLR5	HELB	DHRS1
EBPL	SLC6A20A	NEURL1B		GM8773		FGFR3	COBL		ETHE1	SLC40A1	CIRBP	TNFRSF4	TMEM176A	HIBCH	DIP2C
EDEM2	SPRR4	PDE1B		GM9875		FXR2	DMXL2		GBF1	SLCO2B1	CLCN5	UBTD2	TMEM176B	HOOK3	DMWD
EDEM3	STOML1	PPEF2		GRPR		GABBR1	RPS6KA5		HIF1A	SNX2	CLCN6	WDR91	TMEM74	HOPX	DNASE2A
EEPD1	TMBIM4	PROCR		H2-EB2		GCNT2	AK129341		RNF220	SORBS3	CLEC4G	XCR1	TMOD2	IKBKE	DOCK4
ENPP4	TTC39A	RAB39		HIST1H2BG		GFOD1	HOOK1		RRP1B	STAB1	CLYBL	37865	TNFSF8	IREB2	DSE
ENPP5	VMN2R90	SULT1A1		KCTD12B		GJA1	IGHG		SGMS2	STARD8	CNBP	1700009J07RIK	TRIM37	KCNE3	DYRK2
EPHB2	ZFP189	TMEM27		KHDC1A		GM26330	MAB21L1		SMPDL3A	TLR5	CNOT7	2310061C15RIK	UBAC2	KLF3	DYSF
ERGIC1	EBI3	TTLL4		KLRI1		GNAI1	P2RX2		TMEM51	TMEM165	COBLL1	4932438H23RIK	UBE2E2	KLHL12	EHBP1
ERMAP	NFKBIB	TXNDC15		LAMTOR5		GPR55	SCRN3		VNN3	TMEM2	COMMD3	5430435G22RIK	1300002K09RIK	KLHL2	EHD1
ETNK1	TCF3	WDFY4		LIPO1		GRASP	SNAP91		5730528L13RIK	TNFRSF17	COMMD6	9030625A04RIK	1700011I03RIK	KRI1	ENPP2
ETS1	TXN1	ZFP282		MED30		GRHL1	ZFP781		6330407A03RIK	TPCN1	COPS3	A530099J19RIK	1700106N22RIK	LAYN	EPB4.1L1
FAM117A	WARS	ZFP710		MIR155		HAPLN3	AXIN2		A530098C11RIK	TREM2	COPS6	A830005F24RIK	2310008H09RIK	LCN2	EPB4.1L3
FAM3C	ZWINT	LRRK2		NA		HINFP	KLHL38		AB124611	TSPAN4	COX6C	ALMS1	4930579C12RIK	LRRFIP2	EPHB6
FAM65B	BC037703	PTPN7		OLFR721-PS1		HSD17B4	OLFR105		E030037K03RIK	VSIG4	CTBP1	APOL10B	6720463M24RIK	LTB4R1	EPHX1
FCRLA	GAS5	ST3GAL5		PHF11		HSPB1	OLFR106		E430024C06RIK	WWP1	CTSO	ARHGAP42	9530009G21RIK	LYL1	EPOR
FIS1	GM2897	UNC119		POT1B		IGFBP3	PXDN		ECT2L	39692	CTSW	ASTL	ABCB1A	MAP3K11	ERBB2
FKBP2	GPC1	A530099J19RIK		PRELID2		IL1R2	AHRR		GM22079	2010110P09RIK	CXXC5	B3GNT5	ANLN	MDM1	ERLIN2
FUCA2	GYS1	KIF2C		RASGRP1		IL1RAP	FAM135A		GM23460	2810055G20RIK	CYP51	BC021614	ATAD5	MIA3	ERMP1
FYN	IQCB1	PLCE1		SCUBE3		IMPDH1	GBF1		GM25401	AI607873	DAD1	BC037703	B4GALT6	MID1IP1	ETS2
GAPT	KCTD9	PTPN18		SERPINB9B		INSIG2	PAM		GM25804	AKR1B8	DAG1	BCL2L14	BEX6	MORC3	ETV5
GEMIN8	NSFL1C	ANPEP		SLC44A5		ITPR3	EPCAM		GM7125	AQP1	DDB1	C530028O21RIK	BPIFA6	MRPL1	FAH
GIMAP1	PRCC	C530028O21RIK		SOD3		JMY	IGHMAC38.205.12		ISG20L2	ATP6V0D2	DDOST	CDKL5	CADM3	MRPS23	FAM13A
GIMAP6	PTPN21	ARFGEF1		TES		KANK1	SQLE		MIR15A	B3GNT3	DDX51	CETN4	CCNE2	MSN	FBXO30
GNE	ARHGEF12	NCAPG		ZDHHC6		KIF21A			POU2F2	C4B	DENND5B	CHST11	CD101	MTIF2	FCGRT
GOLM1	CMTM6	ASS1		ZFP455		KPNA1				CABLES1	DHCR24	CLEC4B2	CD209B	MYO1G	FER
GPM6B	FCHO1	CCSER1		ZFP623		KRT5				CBR2	DHCR7	CLNK	CD22	N4BP1	FHOD1
GTF2I	GCLC	CENPE		APPL1		LAMB3				CCL24	DHX37	CXX1A	CDH17	NFE2	FPR1
H2-OA	INF2	BST1		CASP1		LATS2				CCL7	DIRC2	DENND1B	CDHR3	NFIL3	FSTL4
HES6	JOSD1	CDK14		CD274		LIMK2				CCL8	DLL1	DKK3	CLEC4A4	NIN	FZD8
HHEX	KCNN1	MKI67		CNN2		LMBR1				CD209F	DNAJC19	DNMBP	CYP4F16	NLRX1	GALNT3
HN1	KIF26B	NLRP1B		CXCL13		LRBA				CD209G	DTX2	DOCK6	DHFR	NMI	GALNT6
HPSE	LAPTM4B	SERPINA3F		CYP51		LYPD3				CD33	DYNLRB1	EEFSEC	DNAJC22	NOTCH2	GAS6
HS3ST1	NCOA7	1700025G04RIK		EFNB2		MAFF				CFH	EBPL	ESYT3	DPP10	NUPR1	GBGT1
IFI44	NXN	AIF1		HAUS8		MARVELD2				CMA1	ECD	FAM40B	DTX1	OAS3	GCLM
IKZF1	SCPEP1	ARRB1		LY96		MCC				CMBL	EDEM2	FNDC5	DZIP1	OSM	GFRA2
IKZF3	TBC1D14	KIT		NCK1		MEGF9				CNRIP1	EEPD1	FNDC7	E230008N13RIK	OXR1	GJA1
IMP3	UST	FFAR4		NRP2		MFSD6				CORO2B	EIF5	FNIP2	F9	P2RX1	GLIS3
IPO9	VCP	TLR11		PDE3B		MGLL				CP	ELL2	GCET2	FBRSL1	PACS2	GPC4
IRF7	CD3G	CEP55		PLK2		MICAL2				D8ERTD82E	ELOVL6	GM22043	FBXO5	PADI4	GPD1
JAKMIP1	DGKK	PLEKHA5		PRDM1		MLLT4				DNM1	EMP3	GM23518	FFAR2	PDE2A	GPR65
KBTBD11	E030011O05RIK	SLAMF8		RAI14		MMP9				EAR11	EPHA2	GM5464	FRMD5	PDE7B	HBEGF
KMO	RAB22A	TTC39A		SH2D4A		MOXD1				EDNRB	EPHB2	GM9943	GATSL3	PGM1	HEBP1
KRTCAP2	SAMD4B	IL12B		SLC7A11		MYC				ENPEP	ERGIC1	GP2	GM15697	PHC3	HFE
KYNU	SP140			SLC7A7		MYO10				ETV1	ERGIC3	GPR116	GM24489	PHF20L1	HMOX1
L3MBTL3	SUV39H2			TMEM159		MYO19				F630028O10RIK	ERMAP	GPR31B	GM4956	PHYH	HPGD
LAG3	TXNDC17			VBP1		MYO1B				FABP3	ETS1	GPR33	GM5068	PIK3CA	HS3ST2
LDHB	AP3M2			VOPP1		MYO1D				FOLR2	FADS3	GRAMD2	GM6189	PLAGL2	HYAL1
LDOC1L	BST1			ZFP770		MYO6				FRMD4B	FAM110A	GSG2	GM9705	PLCB1	IGF1
LEPROTL1	CABLES2			ADAP1		NINL				GDF15	FAM117A	HEPACAM2	GPR114	PLCG2	IGSF8
LGALS1	CLIP1			B930041F14RIK		NOD2				GDPD1	FAM124B	HIAT1	GRPR	PLCL2	IL18BP
LRP8	GPR157			BHLHE40		OAT				GM10336	FAM129C	IFI205	GSTA3	PLEKHF2	IL1A
LTB	NUP62			CADM3		OPLAH				GM10554	FAM3C	IFNLR1	H2-DMB2	PLEKHG1	IL1R1
MAX	RRAGD			CASK		PANK2				GM10802	FAM83F	ITGA3	H2-EB2	POLB	IMPACT
MCEE	SRC			CRYAA		PAWR				GM15573	FBXO17	ITGA8	HIC1	PPP1R9B	IMPDH1
MGAT1	4833442J19RIK			CYP2AB1		PDLIM7				GM23677	FBXO8	ITPRIPL2	HIST1H2AB	PPP2R5A	INF2
MGST2	AIDA			DAO		PERP				GM24149	FCHO1	KLRA5	IL12RB2	PRKX	ITGA9
MINA	MT1			EMR4		PKP3				GM24754	FCRLA	LEPREL1	KCNK5	PRMT3	ITGB5
MRPL36	N-R5S40			FOXH1		PKP4				GM4951	FDFT1	LOC100503261	KLRI2	PTGIR	ITM2B
MRPL51	DAAM1			GM10375		PLEK2				GNAT3	FKTN	LTBP2	LMTK2	RARA	JUP
MRPL52	DHRS11			GM5486		PLXNA2				GPRC5B	FN3KRP	LY75	LPP	RASSF5	KCNK13
MRPS12	GYG			KLRI2		POLG				HGSNAT	FRYL	MMP28	MARVELD1	RBKS	KCNQ1
NDUFAF3	RAB23			MIR142		PPP1R13L				IFIT1	FYN	MORN1	MDH2	RBM42	KCTD6
NDUFS8	SLC44A1			NAIP2		PPP1R14C				LILRA5	GBF1	MRPL42	MMP14	RBPMS	KDELC2
NEK1	TNFRSF4			PLA2G4F		PPP2CB				MIR99A	GEMIN8	NA	MYBL1	RFX2	KIDINS220
NME3	ATMIN			PTCHD1		PRKCDBP				MS4A6D	GIMAP1	NAALAD2	MYO1E	RNF217	KIF16B
NPC1	CCDC96			SCN2A1		PTGS1				NA	GIMAP6	NEURL1B	NA	RNF38	KSR2
NUCB2	DSCAML1			TBC1D1		PTK7				NAGLU	GK5	NUP93	NID1	RNPEP	LAP3
ORAI3	GLCCI1			CDC42EP3		PTPN13				NFXL1	GM17296	OLFR734	NLRP10	RPAIN	LEPR
OSTM1	GM25404			FBXO46		RIPK4				NR1D1	GNAS	OLFR735	OLFR111	S100A8	LGMN
P2RY14	GTPBP4			IFIH1		RNF103				OPHN1	GNB4	PBX1	PCYT1B	SAMD9L	LIPA
PACSIN1	PBX1			ST5		RNF217				P2RY12	GNE	PI4K2A	PGLYRP2	SAMHD1	LPCAT2
PAFAH1B3	YES1			2610528A11RIK		RNF24				SELENBP1	GPN3	PLCE1	PRKCB	SAP30	LPIN2
PARN	BRCA1			APOL7C		RTN1				SELENBP2	GPR162	PLEKHN1	PTCHD1	SEC24B	LRP12
PDCD2	CHD7			GM10832		RYK				SEMA6A	GSTZ1	PPEF2	PTPN3	SEPHS2	LRP6
PDPK1	ITM2C			HIST1H3D		SDC1				SLC14A1	GTF2I	PQLC1	RAPGEF4	SGMS2	MAF
PGLS	RAB13			LPCAT1		SEMA5A				SLC28A2	GTPBP10	PRELID2	RNF43	SLC22A15	MAFB
PHLPP2	SLC25A4			MMP7		SERINC2				STXBP5	H13	PSMA1	RUNDC3B	SLC31A1	MAG
PIK3AP1	2310042D19RIK			TRIM43A		SERPINB2				TANC2	HDAC5	PTPLB	SCEL	SLFN5	MARCO
PIK3IP1	EML6			CALCRL		SERPINB7				TBL3	HDDC2	PTPN18	SCN3A	SMPDL3A	MCC
PIM2	NPR1			FGL2		SH3RF2				TCFEC	HERPUD1	SEPSECS	SIGLECG	SNRK	MCFD2
PIR	STYX			S100A4		SH3YL1				TM4SF19	HHAT	SERPINB6B	SLC14A1	SORL1	MERTK
PLEKHM3	F11R			SPR		SLC1A4				TMEM37	HIBADH	SERPINB9	SLC16A14	SOS2	MITF
PLOD2	PSMC5			5930403N24RIK		SLC25A25				TMOD1	HIVEP1	SLC22A21	SLC27A2	SPTLC2	MMP13
PNCK	CATSPERG1			9930111J21RIK1		SLC25A33				TRPV4	HMGCS1	SNORA41	SLC44A5	STAT5B	MPP6
POLR2H	2810474O19RIK			GM26104		SLC2A5				C3AR1	HMGN3	SRSF11	SLC8A2	STAT6	MPZL1
POLR2L				NUP93		SLC39A6				CCL2	HN1	SYNRG	ST8SIA6	STK38	MRC1
POLR3B				SLC25A35		SMAD7				F13A1	HOXA5	TLR11	STAP1	STX11	MS4A14
PPDPF				SNORD14E		SPINT1				MAFB	HP1BP3	TM4SF5	STK32C	STXBP6	MS4A7
PRKAG2				UBE2QL1		SPRY1				MTIF2	HS3ST1	TMEFF1	SUCNR1	TDRD7	MYLIP
PRKCA				FXYD2		ST14				SERPINB8	HSD17B7	TMEM27	SUSD2	THBD	MYO10
PRPS2				HTRA1		STARD10				TGFBR2	HSDL1	TTC39A	TAGAP	THBS1	MYO7A
PRR5				IL4I1		STK17B				4930444A02RIK	HVCN1	TXNDC15	TCF7	TIAM2	MYO9A
PSMG3				STXBP6		SULT2B1				4930589L23RIK	IDI1	ZCCHC4	TCTEX1D2	TKT	MYOM1
PSPH				SULF2		TACSTD2				ADAMTSL5	IFI44	ZFP367	TIAF2	TMEM165	NFIA
PTP4A3				CCL9		TCEA3				CCL3	IGSF9	ARHGAP18	TM4SF19	TMEM38B	NID2
PTPN6				RSL1		TJP1				CD200R4	IKZF2	CXCL16	TMEM132C	TNFAIP8L2	NIPA1
PTPRCAP				SPIC		TLCD1				CD300LH	IKZF3	DAPK1	TNIK	TNFSF13B	NOS1
RAB27A				ST8SIA6		TMEM180				GM25081	IL7R	ENDOD1	TRIM59	TPPP3	NR1H3
RAB33B				GBF1		TMEM26				MFSD11	INTS1	GCA	USP37	TSPAN32	NR2F6
RAC2				GATSL2		TMEM45B				PF4	IRF2BP2	GUSB	USP6NL	UBE2L6	OPLAH
RALGPS1				GPR183		TNKS1BP1				PRUNE2	JAKMIP1	INPP1	ZFP280B	UBE2R2	OPTN
RASAL3				SPT1		TRIB2				SERPINB6A	KBTBD11	LARP1B	ZFP831	USP3	OSBPL1A
RBM38				CNN3		TRPC1				SLC6A8	KCTD18	NAGA	ZKSCAN17	USP45	OTUB2
RBX1				DPP4		TST				C1QC	KRTCAP2	NR4A2	ATAD2	VCAN	P2RX4
RDH14				GCA		TUBA4A				DSE	L3MBTL3	OSBPL3	FAM134B	WARS	PAOX
REXO2				MMP23		TUFT1				FEZ2	LAG3	PQLC2	HAUS8	WHSC1L1	PARK2
RGP1				NOSTRIN		UNC45A				MRC1	LANCL1	RAB43	HIST1H2BM	XYLT1	PCYOX1
RHBDF2				SCN2B		VIPR1				SLC7A8	LAT2	RGS10	I830077J02RIK	ZBP1	PDGFC
RHOH				TMTC2		WDR47				GM16516	LDOC1L	SDAD1	MYCBP2	ZDHHC9	PER2
RILPL1				FRYL		WSB2				ALDH7A1	LEPROTL1	SLAMF8	ROGDI	ZFP217	PIGZ
RNASE6				DLG1		XRCC5				TLR4	LGALS1	38961	SDHAF1	ZNHIT1	PITPNC1
RNF220				DZIP3		YOD1				AGMO	LRCH1	2610034B18RIK	B230217C12RIK	ZYX	PITPNM2
RPGRIP1				EID3		ZFP532				ARHGAP10	LRP8	4833422F24RIK	CASS4	1110018G07RIK	PKP4
RPIA				PRAMEF8		ZYG11B				XPO7	LRRC28	APOL7C	E2F8	1500035N22RIK	PLA2G15
RPL31						0610010O12RIK				CPA3	LSS	ARHGEF40	ESCO2	1700001K23RIK	PLD3
RPS6KA1						1110049F12RIK				DDX60	MAN1C1	ASAP2	F730043M19RIK	1700011J10RIK	PLEKHM2
RTN4IP1						1190003J15RIK				GM24440	MANEA	BZRAP1	GPR82	2410004A20RIK	PLOD1
RUNX2						1300014I06RIK				MCPT4	MAP4K2	CDH23	H2-M2	2610024G14RIK	PLXNA1
S100A8						1600021P15RIK				MIR222	MED10	CXX1C	IFITM1	4731419I09RIK	POR
S100A9						1600029D21RIK				PEG10	MED16	FGD6	IL31RA	4933407C03RIK	PPAP2B
SASH3						1700001C19RIK				C1QB	MED22	GM13192	MIR202	5730528L13RIK	PPARG
SCRN1						1810019J16RIK				IGF1	MED27	GM15210	NDC80	6030422M02RIK	PPARGC1B
SCT						2010002N04RIK				CD300LB	MEF2C	GM7079	RRM2	9430025C20RIK	PRMT2
SEMA4B						2410137M14RIK				GM24406	METTL1	H2-M5	WDR76	ABCB7	PRNP
SERPINI1						2810047C21RIK1					MGAT1	ILDR1	IPO7	ACE	PRRG1
SH2D3C						4833423E24RIK					MGST2	MAP2K6	KIF11	AGFG1	PSD3
SLA2						5730469M10RIK					MIER3	MS4A1	MCM3	AIDA	PTGS1
SLAIN1						5730601F06RIK					MINA	NUDT17	NCAPG	ANAPC1	PTPRK
SLAMF6						ABCG2					MLLT11	POLR1A	SPC25	APOC2	PTPRM
SLC29A3						ACKR4					MPHOSPH6	RPS12	GM12957	ARHGAP30	RAB20
SLC30A5						ACOT1					MRPL37	SLC24A6	GM21994	ARHGEF1	RAB34
SLC35A4						ACOT6					MRPL52	TTLL4	HIST1H2AK	ARHGEF18	RAB3IL1
SLC41A2						ACOX1					MRPS6	UNC119B	MTBP	ARHGEF37	RASA1
SLC9A7						ADAMTS1					MTSS1	CACNB3	NEIL3	ATAD2B	RAVER2
SMS						ADH1					MXD4	CD63	SHCBP1	ATF7	RENBP
SPCS1						ADH7					MYB	FAM46C	TUBB1	ATP10A	RGL1
SPCS2						AHNAK2					NAV2	FMO5	ZWILCH	AUP1	RGL3
SPNS3						AJUBA					NCALD	NCK2	CYB5R3	BC094916	RIMS3
SRGAP3						ALDH3B2					NCDN	STRBP	ITCH	BMX	RIPK3
SSBP1						ALOXE3					NDUFA1	4930506M07RIK	MCM7	BRD7	RNF103
SSR1						ANO1					NDUFB6	APOL7E	SMC2	BRPF1	RNF135
SSR4						ANXA11					NDUFS3	CCSER1	TSPAN2	C3	RNF17
ST8SIA4						ANXA8					NEK1	GM10484	CHKA	CC2D1B	RUSC2
STAMBPL1						ART4					NME3	GM16519	RAB18	CCDC125	RXRA
STAT2						ATP8B1					NNT	GM25135	H2-OA	CD177	RYK
SYNE2						AW555464					NOTCH1	NAA35	PMAIP1	CD300LG	S1PR3
TCEB2						BBOX1					NOTCH3	PROCR	SPIRE1	CD97	SAMD4
TCF4						BC022960					NPC1	RPS29	SULF2	CEACAM19	SAT2
TEX2						BC055004					NUCB2	SLC22A5	BC005685	CERS6	SBF2
THUMPD3						BMP2					NXF1	TXNDC17	ECT2	CFH	SCAMP5
TIMM10						BNIPL					OPN3	ADAM19	HIST1H3A	CHI3L3	SEPP1
TMC8						BPNT1					ORAI3	LRRC1	HIST2H3B	CMPK2	SFXN2
TMCO1						C630016N16RIK					OSBPL5	ST3GAL5	KLRI1	CNNM4	SH3BGRL2
TMCO6						CALM4					OSTM1	GM11435	MAD2L1	CUX1	SKP2
TMED3						CAMKK1					OTUD6B	GM6134	CHN2	CYP2AB1	SLC11A1
TMEM138						CAP2					PACSIN1	GPR4	JAG1	CYP39A1	SLC12A7
TMEM203						CAPNS2					PAICS	KLRA6	KCNIP3	CYP4F18	SLC13A3
TMEM219						CCBL2					PARN	CBR3	MELK	D830046C22RIK	SLC16A10
TMEM63A						CCDC3					PDPK1	CENPV	MREG	DDX41	SLC1A3
TNFAIP8						CCL27A					PDZD8	ECE1	NUSAP1	DGKG	SLC20A1
TNNI2						CCL27B					PELI2	GRAMD3	S100A11	DGKH	SLC25A33
TRAM1						CD59A					PEPD	TSPAN33	STIL	DHX38	SLC29A1
TRAPPC4						CDC42EP1					PGLS	FFAR4	TBC1D4	DNAH12	SLC30A1
TRAPPC5						CDH17					PGM3	GM6226	BUB1B	DNAJB3	SLC38A6
TREML2						CDH3					PHF5A	ARHGAP22	HIST1H1B	E030037K03RIK	SLC39A8
TRMT12						CDK18					PHLPP2	BCL2L11	NCAPD2	E130120F12RIK	SLC40A1
TRRAP						CECR2					PIM2	PFKFB3	NCAPH	E230008N13RIK	SLC43A2
TXNDC11						CELSR1					PINK1	PPFIBP1	TOP2A	E230016K23RIK	SLC45A4
UPB1						CERS3					PIP5K1C	SERPINB2	TLR1	E430024C06RIK	SLC6A6
USP11						CHAC1					PIR	TMTC3	5730590G19RIK	E430029J22RIK	SLC7A8
VPRBP						CHIT1					PLEKHM3	ARL6	CCRL2	F10	SLC8A1
WARS2						CHL1					PLOD2	KLRA9	KIF2C	F730021E23RIK	SLCO2B1
WFS1						CKMT1					PLS3	AP1S3	TIPIN	FAM101B	SNED1
XRCC6						CLCA1					PLTP	CCR7	PRC1	FAM78B	SNORD15B
ZDHHC13						CLCA2					PLXDC2	CD8A	C79407	GALNT9	SNORD21
ZFP521						CLCA5					PLXNA2	DUSP2	HIST1H2BB	GM10456	SNTA1
37135						CNKSR1					PMEPA1	NAAA	RRM1	GM10850	SNX11
1110017F19RIK						COL17A1					PNCK	SERPINB8	SATB1	GM22435	SNX24
1110018J18RIK						COQ10B					POLD1	STX17		GM22520	SNX7
1110058L19RIK						CRABP2					POLR2D	ASPRV1		GM23887	SRXN1
1110059E24RIK						CREM					POLR2L	CNR2		GM26616	ST6GALNAC2
1500011K16RIK						CRISP1					POLR3H	CLEC9A		GM4955	STARD5
1700013N18RIK						CRISP3					PPCDC	FAM188A		GM6545	STK39
1700024P16RIK						CTNNAL1					PPM1A	HAVCR2		GM8995	STX12
1810065E05RIK						CTPS					PPP1R14B	FARP2		GPR15	TATDN3
2010001M09RIK						CWH43					PPP1R16B	NABP1		HIATL1	TBC1D2B
2210020M01RIK						CXADR					PPP3CC	NR4A3		HP	TBXAS1
2210404O07RIK						CYP2B10					PQLC3	PDE3B		I830127L07RIK	TC2N
2310016M24RIK						CYP2J6					PRKCA	CYP7B1		IKBKB	TCF7L2
2310039H08RIK						CYP3A13					PRMT5			IP6K3	TFPI
2310044H10RIK						DAPL1					PRPS2			IRF2	THRB
2410015M20RIK						DEFB1					PRR5			IRGM1	TIMD4
2700094K13RIK						DENND2C					PRRG4			LBP	TJP1
2810008M24RIK						DGAT2					PSMB2			LRRC20	TLE1
2810407C02RIK						DGKH					PSMB6			LRRC8B	TMCC3
2810416G20RIK						DLG5					PSPH			LY6I	TMEM140
4930572J05RIK						DMKN					PTAFR			MED15	TMEM141
5031414D18RIK						DMPK					PTP4A3			MIR24-2	TMEM26
5730403B10RIK						DNAL1					PTPRCAP			MMP8	TMEM65
5930416I19RIK						DOS					PTPRF			MOCOS	TMTC1
9030619P08RIK						DSC3					QDPR			MOCS1	TMX1
A430084P05RIK						DSG1A					QSOX1			MRPL33	TPCN2
A530040E14RIK						DSG1B					RAB11FIP2			MS4A4B	TPPP
A830007P12RIK						DSG3					RAB33B			MSRB1	TRIM47
ABHD17A						EDIL3					RAB3GAP1			MTUS1	TRNAU1AP
ACSF2						EHD2					RABGAP1L			MTVR2	TSKU
ADPGK						EIF2S3Y					RAI1			MX1	TSPAN15
AF067061						ELMO3					RALGPS1			MX2	TSPAN4
AI467606						EPCAM					RASAL3			NA	TTC21B
AI480653						EPHA4					RASL11B			NAA60	TTYH2
AI597468						EPHB4					RBM15B			NAT8L	TXNRD1
ALS2						EPPK1					RCC2			N-R5S54	TYW3
ARHGAP32						ESRP1					RDH11			OAS1A	UBD
ARPC5L						F830045P16RIK					REXO2			OASL2	UCP3
ATP5E						FAM100A					RFK			OGFR	UNC13B
ATP5SL						FAM110C					RFTN1			P2RY1	USP12
B020031M17RIK						FAM115C					RGP1			PAPD7	VAV2
B3GALT5						FAM160A1					RILPL1			PI16	VCAM1
B430306N03RIK						FAM166B					RLTPR			PKM	VEZT
BC005685						FAM189A2					RMND5B			PLCB3	VPS41
BC037156						FAM83B					RNASE6			PPIP5K2	VSIG4
BC043934						FAM83G					RNF220			PRDX5	WDFY2
BC147527						FAM84A					RPGRIP1			PRKCE	WWP1
BHLHA15						FAT2					RPL31			PRTN3	ZBTB4
BHLHB9						FERMT1					RPS6KA1			PSMA1	ZDHHC1
BMYC						FGFBP1					RPTOR			PXK	ZFP105
BOLA1						FGFR2					RUNX2			PYHIN1	ZFP532
BSCL2						FOSL1					SCPEP1			RAB36	ZFP609
BTRC						FRK					SCRN1			RAB44	ZFP703
C030046I01RIK						FUT2					SDC4			RABIF	ZFP827
C130026I21RIK						FXYD3					SEC11C			RALGAPA2	ZHX2
C630004H02RIK						FZD6					SEC24D			RASSF3	ZMYM6
C8A						GATA3					SEC61A1			RHOU	40971
CACNA1D						GCAT					SEMA4C			RNF115	40976
CALCOCO1						GCK					SERPINH1			RNF144A	1300010F03RIK
CARD6						GDPD2					SFT2D2			RNF213	1300014I06RIK
CCDC162						GJB3					SH3BP4			RPE	1500002C15RIK
CCDC32						GLB1L2					SLA2			S1PR5	1700029G01RIK
CCDC56						GLT28D2					SLAMF6			SAA3	1700111E14RIK
CD300C						GM11818					SLAMF9			SAP30L	1810011H11RIK
CD300LF						GM12282					SLC25A23			SCNN1A	1810032O08RIK
CD8B1						GM13363					SLC27A1			SERPINB10	2210404J11RIK
CD96						GM14165					SLC29A3			SERPINB1A	2310016C08RIK
CDH5						GM15583					SLC30A5			SETX	2810047C21RIK1
CDK20						GM20482					SLC35A4			SLC35C1	2810405K02RIK
CEP192						GM20671					SLC38A1			SLFN1	2900097C17RIK
CEP41						GM22866					SLC39A11			SLFN3	4930529M08RIK
CHDH						GM23187					SLC39A14			SLFN4	4933403F05RIK
CLPB						GM23301					SLC41A2			SLFN9	5430411C19RIK
CLUAP1						GM23442					SLC44A1			SMPDL3B	6720489N17RIK
CMAH						GM23647					SLC7A5			SNX1	9130008F23RIK
CNP						GM24455					SLC7A6			SOCS6	9130014G24RIK
CNPY2						GM25360					SLC9A1			SP100	9330129D05RIK
COPS4						GM26447					SLCO4A1			SPINK2	9330154K18RIK
CORO2A						GM26938					SMS			STK16	A130022J15RIK
CORO7						GM3833					SNAPIN			TAF12	A930002I21RIK
COX6A2						GM9705					SPCS1			TCOF1	A930039A15RIK
COX7B						GM9816					SPCS2			THAP11	AAGAB
CREB3						GNA14					SPNS3			TLN1	ABHD17C
CSPRS						GPR115					SQLE			TMEM185B	ACOT1
CYB561A3						GPR56					SRGAP3			TREM3	ACOT4
CYTH4						GPR87					ST3GAL6			TTC7	ADAM4
D14ERTD449E						GPT					ST8SIA4			TXLNG	ADAMTS9
D17H6S56E-5						GRHL2					STAMBPL1			TXNL4B	ADRB1
D17WSU104E						GRHL3					STT3A			UBE2L3	AGAP1
DCTN6						GUCA2A					SYTL1			UBXN2B	AGMO
DNAJC13						GYLTL1B					TBCEL			USP25	AGO3
DNTT						H2-M5					TBRG4			UTP14A	AKR1B10
DPM3						HLF					TCEAL8			VPS13C	AKR1B7
DUSP9						HPGDS					TCF12			VWA5A	ALDH1L1
DUXBL						HS6ST1					TCF4			WDR3	ALG13
EAR14						HSPA2					TEX2			ZFP322A	ALOXE3
ECH1						HSPB8					TMCO6			ZFP825	ALS2CR12
EXOSC4						ID1					TMED3			ZFP87	ANGPTL3
EYA1						IFI202B					TMEM203			ZFYVE9	ANK2
F630111L10RIK						IGFLR1					TMEM218			ZNRF1	ARHGAP26
F8A						IL18					TMEM9			ZUFSP	ARL14
FADS2						IL20RA					TOP1MT			ACAA2	ART2B
FAM125A						IL20RB					TRABD			ADAM10	ASPA
FAM136A						IL22RA2					TRAF3IP2			APAF1	ATP8A1
FAM150A						IL33					TRAM1			ARFGEF1	AV249152
FAM165B						IL34					TRIM24			ATP6V1B2	AW112010
FAM169B						IRF6					TRMT2A			ATRN	B430305J03RIK
FAM173A						ITGA2					TRP53I13			CLEC4E	BC005561
FAM174A						ITGA3					TRP53INP1			CPT1A	BC035947
FAM55A						ITGA6					TSC22D1			CTDSP1	BCO2
FAM55B						ITGB4					UFC1			ELF4	BHLHE41
FAM55C						ITGB6					UPB1			FES	BTBD19
FBXO47						ITPKC					USP11			FLOT1	BTN3A3
FGFR1OP2						JMJD4					UXT			FLOT2	BTNL7
FGGY						KAZALD1					VARS			GBF1	C230030N03RIK
FOXR1						KCNK5					VPRBP			GPX4	C4B
FOXRED2						KLK11					VPS37A			HMHA1	C5AR2
GALK1						KLRC1					VPS39			IL17RA	C6
GCOM1						KRT1					WARS2			INTS12	CABLES1
GIMAP5						KRT10					WBP5			KCTD20	CACNB4
GIMAP9						KRT14					WDR13			MAP3K6	CAPNS2
GM10072						KRT15					WFS1			MFSD7A	CAR13
GM10109						KRT16					XRCC6			NADK	CBLN1
GM10497						KRT17					YARS			NDRG1	CBR2
GM10548						KRT2					YIPF5			ORAI1	CCL24
GM10726						KRT24					ZDHHC13			PAQR3	CCR1L1
GM10759						KRT77					ZDHHC14			PLOD3	CD200R4
GM10790						KRTDAP					ZDHHC8			RAP2A	CD300LH
GM12253						LAMA3					ZFP251			RASA3	CD55
GM12497						LGALS7					ZFP521			RASSF4	CD5L
GM13182						LGR4					ZFP74			RGS14	CELA1
GM13498						LGR6					37135			RRAS	CLEC2D
GM13611						LIN54					38231			SAMSN1	CLEC4N
GM13910						LIPG					40787			SLC16A3	CLN3
GM14207						LMO7					0610007C21RIK			SSH2	CMBL
GM14964						LPAR3					1110002B05RIK			TMEM71	COL14A1
GM16418						LPHN2					1110003E01RIK			TSPAN5	CORO2B
GM1965						LRIG3					1110018J18RIK			TXNDC12	COX16
GM21762						LRP4					1110021L09RIK			UPRT	CPNE4
GM22706						LTC4S					1110059E24RIK			WDR26	CTSF
GM22883						MACROD2					1190002A17RIK			XPO7	D230041D01RIK
GM22920						MAP2					1500032L24RIK			2310008H04RIK	D730040F13RIK
GM23615						MFAP3L					1700024P16RIK			2610029I01RIK	DGKI
GM24525						MFSD2A					1700034H14RIK			4833442J19RIK	DLC1
GM2531						MLF1					1810020D17RIK			A430078G23RIK	DLG2
GM26602						MPP7					1810034E14RIK			ARL11	DMPK
GM5514						MRGPRA9					1810065E05RIK			ARL15	DNAJB13
GM561						MSX2					2010001M09RIK			BC017647	DOCK9
GM5617						NA					2210020M01RIK			COPA	DST
GM5870						NBEA					2310001A20RIK			CPSF7	E130203B14RIK
GM5887						NCKAP1					2310046K01RIK			D230025D16RIK	EAR1
GM6033						NCS1					2410002F23RIK			DHX58	EAR10
GM6293						NDFIP2					2410015M20RIK			DULLARD	EAR2
GM829						NGF					2410018M08RIK			FAM55D	EFCAB4A
GM9001						NHSL1					2610030H06RIK			G430095P16RIK	EID3
GM9238						NIACR1					2810008M24RIK			GDPD3	EMR1
GM9558						NIPAL2					2810407C02RIK			GM20695	EMR4
GM9803						NOX1					2810416G20RIK			GM23523	ENGASE
GM9958						N-R5S1					2810422O20RIK			GM25628	EPHA4
GNA11						N-R5S136					4930555G01RIK			GM5431	FAM113B
GPR155						OAS1F					4930572J05RIK			GM8979	FBLIM1
GPR171						OCLN					4933424B01RIK			GM9733	FCGR4
GPR174						OLFR161					4933439F18RIK			GSTM1	FCNA
GRAP						OSBP2					5031414D18RIK			GSTM3	FGF1
GRHPR						OVOL1					5730403B10RIK			IFI203	FJX1
GRM8						P2RX2					5730437N04RIK			MAP3K15	FKBP14
H2-T24						PAK3					5930416I19RIK			NDST2	FKBP9
H47						PALMD					9030619P08RIK			RAD9	FLCN
HAAO						PARD6B					A130050O07RIK			SLC28A2	FMN1
HAVCR1						PARD6G					A430010J10RIK			TBC1D1	FRMD4B
HDDC3						PCDH7					A430084P05RIK			VAMP7	FSD2
HERC3						PDZK1IP1					A530040E14RIK			ZFP738	GAPVD1
HIST2H2BE						PFKFB2					A530088E08RIK			ZFP830	GBP8
HIVEP3						PGF					ABCC1			1600014C10RIK	GDPD1
IFI47						PHOSPHO1					ABHD17A			ADORA2B	GM10055
IGKV10-94						PKP1					ABHD17B			CARD9	GM10134
IGKV1-110						PLA2G2F					ACPL2			CLEC5A	GM1027
IGL-V1						PLA2G5					ADIPOR2			F5	GM10382
IGL-V2						PLSCR4					ADPGK			GRAMD4	GM10644
IL17RB						POF1B					AF067061			IBTK	GM10647
ITGB3						POPDC3					AHDC1			ICAM2	GM10672
JAGN1						POU2F3					AI118078			MAPKAPK3	GM10691
KDR						PPAP2C					AI480653			PPP1R15B	GM10737
KHK						PPL					AI597468			PSTPIP1	GM11709
KLHDC5						PRKCI					AKIP1			PYGL	GM12266
KLHL6						PRKD2					ALS2			RBMS1	GM13217
KLK1						PTPLB					ANAPC5			RIN3	GM15573
KLK1B21						PTPN14					ANGPTL7			TNFRSF1B	GM20482
KLK1B26						RAB25					ANKIB1			XAF1	GM22154
KLK1B27						RAPGEF5					ANKRD27			CCDC88C	GM22155
KLK1B4						RAPGEFL1					AP1M2			FN1	GM22744
KLK1B5						RASSF9					APBB2			FZD4	GM22843
KLRA17						RDH9					APC			GM10222	GM22866
LAIR1						RHOD					APOBEC3			GM6560	GM23172
LAMTOR2						RMRP					ATP5G2			LILRA6	GM23370
LEFTY1						RNF208					AY512938			LPCAT4	GM23734
LGALS4						RNF39					B230314M03RIK			MIR23A	GM24041
LOC100044526						RNY1					B3GALT5			NMT1	GM24140
LOC641050						RNY3					BC004004			NTNG2	GM24787
LPGAT1						RORA					BC025920			RARG	GM25039
LRRC16A						RRP9					BC031353			AMPD3	GM25410
LSM6						S100A14					BC031781			BST1	GM25525
LSMD1						S100A16					BC043934			GYK	GM25581
LTN1						SC4MOL					BCKDHA			IL1RAP	GM25820
LY6A						SCD1					BCR			ITGA1	GM25855
LY6G5B						SCP2					BHLHA15			NCF4	GM25930
LY6K						SCRN3					BLOC1S1			SVIL	GM26340
LYNX1						SEC14L2					BLOC1S5			TREM1	GM4787
LYRM4						SEMA3D					BMYC			4930420K17RIK	GM4841
MAN2A2						SERF1					BRP16			ALDOA	GM4924
MAP3K19						SERPINB3B					BRP44L			CD300LB	GM4951
MCART6						SERPINB5					BSCL2			CEBPD	GM4980
MCTP2						SERPIND1					BTG3			D14ERTD668E	GM5665
METTL4						SESN2					BTRC			H2-T24	GM5970
MINPP1						SFN					C030046I01RIK			JHDM1D	GM6762
MIR181B-1						SLC16A9					C630004H02RIK			NFAM1	GM996
MIR592						SLC24A3					C630016N16RIK			PNP2	GM9984
MORN2						SLC27A2					C8A			SP110	GPATCH2
MRPL22						SLC2A12					CACNA1D			ZBTB7B	GSTA4
MRPS34						SLC36A2					CALCOCO1			ZFP874B	GTF2IRD1
MYH13						SLC44A4					CAPN5			AKNA	HPGDS
NA						SLC6A14					CARD6			B4GALT5	HPN
NAA60						SLC6A4					CCR5			CEP170	HS6ST1
ND3						SLC6A9					CD209A			FAM111A	HSF3
NDUFA2						SLITRK6					CD209C			HAL	I730030J21RIK
NDUFAF1						SNAI2					CD209D			MPP1	IGSF10
NDUFAF4						SNAP47					CD28			NCF2	IL18
NDUFS6						SNORA26					CD300C			NKIRAS2	INCENP
NGP						SNORA61					CD8B1			PPP2R5C	ITGAD
N-R5S27						SNORA73A					CD96			TRAF3IP3	KBTBD12
NUDT14						SNORD104					CDH5			9030418K01RIK	KCNA2
OBSCN						SNORD32A					CDK2AP1			APLNR	KCNJ10
OLFR164						SNORD49B					CEP192			ATP11A	KCNJ16
OLFR165						SNORD61					CEP57			ATRNL1	KCNJ9
OLFR166						SNORD82					CERS4			BC006779	KIF13B
PAQR5						SNX20					CHDH			EAR5	KIF19A
PDDC1						SPNB3					CHRNB1			LGALS9	KITL
PDE7A						SPRR2A1					CHST3			LMO4	KLF15
PDZD4						SPTLC3					CLEC10A			SSR3	KLF7
PEX2						SSX2IP					CLPB			STK10	KLRC1
PGAM2						STAC					CLUAP1			TLR13	KLRC2
PHF17						STFA3					CMAH			ADD3	LGR4
PIGH						STIM1					CNP			CASP4	LILRA5
PKIG						STXBP5L					CNPY2			ETHE1	LMBRD2
PLD4						TAF13					COPG1			FBXL5	LOC100504914
PLXDC1						TBC1D25					COPS4			HEATR1	LRP4
PML						TCFAP2A					CORO2A			IL13RA1	LRRN3
POLD2						TCFAP2B					CORO7			MYD88	LYPLAL1
PPIF						TCFAP2C					COX8A			PARP12	MAP4K3
PPM1E						TGM3					CREB3			PARP9	MAPK8
PPM1L						THEM5					CSF2RB2			ARHGAP26	MAVS
PRDM15						TLX1					CSPRS			ENO1	MCF2
PRSS30						TMEM30B					CSRNP1			GM25783	MEG3
PTAR1						TMEM40					CTSL			KCNAB2	MFSD11
PTCH1						TMEM41B					CYB561A3			MIR27A	MGAT5
PTPRS						TMEM45A					CYB5D1			NAIP2	MIR151
RAB6B						TMEM54					CYTH4			OLFR597	MIR23B
RAD9B						TNFRSF19					D130062J21RIK			RSPO1	MIR29C
RAI2						TNFRSF22					D14ERTD449E			TMEM164	MMP27
RALGPS2						TNFRSF23					D17H6S56E-5			TPD52	MOGAT1
RASL2-9						TNKS					D830030K20RIK			UGT1A9	MRAP
RFESD						TNS4					DAK			ABCC4	MYBPC1
RHOBTB2						TPBG					DAP			EXT1	NA
RNASEK						TRIM29					DCAF4			OAS2	NBEA
RNF122						TRP63					DCTN6			PLEKHG3	NDFIP1
RNU12						TSPAN8					DDN			TMEM43	NFASC
ROMO1						TSPAN9					DGKE			CASK	NIACR1
RTN4RL1						TUBB2C					DLL4			ETOHI1	NLRP1B
S1PR4						TXNRD3					DNAJC13			IFI204	NR1D1
SATB1						UNC5B					DNTT			LYZ2	NR1D2
SERP1						USP2					DPM2			RAP1GAP2	N-R5S196
SETD7						VLDLR					DTX3			SQRDL	NRIP1
SFXN1						WLS					DUSP9				NUAK1
SIGLECH						WNK2					DUXBL				NUDT12
SIT1						WWTR1					EAR14				PALB2
SLC25A12						YAP1					ECH1				PALD1
SMIM7						ZBTB25					ECI2				PAQR9
SPCS3						ZFP57					EFCAB4B				PCOLCE2
SPIB						ZFP597					EGFR				PDE4D
SPIN1						ZFP772					ELMOD2				PDGFRL
SRD5A3						1810011O10RIK					EMC3				PDLIM4
SRL						2610528J11RIK					ENSMUSG00000068790				PHYHD1
SSNA1						2900026A02RIK					ERBB3				PILRA
SSR2						A130010J15RIK					ERCC5				PILRB1
SSSCA1						ANTXR2					EYA1				PILRB2
TBXA2R						APOC1					F630110N24RIK				PLA2G2D
TCSTV3						ARL4A					F830223B06RIK				PLEKHM1
TET1						ATP6V0D1					FADS2				POSTN
TIGIT						BCL2L15					FAM125A				PPM1N
TLR12						CAR12					FAM150A				PPNR
TLR9						CD9					FAM169B				PPP1R9A
TM7SF3						CDC42EP5					FAM92A				PRPS1L1
TMEM147						CDCP1					FBXL4				PRPSAP2
TMEM163						CKAP4					FBXO48				PTGIS
TMEM194B						CLEC4F					FBXW7				PTPN9
TMEM221						CLIC3					FDPS				PVT1
TMEM229B						FABP6					FEN1				PYROXD2
TMEM231						FAM57A					FGFR1OP2				RCC1
TMEM60						GM166					FGGY				RIC3
TMEM86A						KLF5					FHIT				RNASE12
TOR2A						KLHDC3					FIGF				RNU3B1
TRAPPC2L						MBOAT2					FOXR1				RPS6KC1
TRAV13-3						MTHFR					FOXRED2				RREB1
TRAV14-1						NEO1					GALK1				SCN1B
TRAV6-7-DV9						NT5DC3					GATAD1				SDC3
TRIM12A						OCIAD2					GCOM1				SEMA6A
TRIM30A						P2RY10					GEM				SEMA6D
TRIM30D						PTGES					GIMAP5				SERPINB6A
TSPYL3						RANGAP1					GIMAP9				SGIP1
TSPYL4						RARRES1					GLCCI1				SGK1
TTC30A1						ROBO1					GM10008				SGTB
TUBGCP5						SBSN					GM10072				SIGLECE
TXNDC5						SERTAD4					GM10109				SIPA1L1
UQCR11						SLC35F2					GM10128				SIRPA
XKRX						SQLE					GM10180				SLC15A2
ZC3H12B						STARD4					GM10241				SLC16A9
ZCCHC18						TFIP11					GM10338				SLC22A17
ZFP1						TPST2					GM10406				SLC25A31
ZFP599						TSPAN7					GM10497				SLC38A7
ZFP658						TXNDC12					GM10548				SLC39A12
ZFP810						UBE2E2					GM10790				SLC45A3
ZNRD1						UTY					GM10838				SLC48A1
ABHD6						ZFP185					GM12191				SLC5A11
AMICA1						1700029F09RIK					GM12253				SLC6A1
ANKMY2						2200001I15RIK					GM12472				SLC7A15
BLOC1S2						2300005B03RIK					GM12497				SLC7A2
CD164						2310002J15RIK					GM13498				SLCO2A1
DIRC2						2310057J16RIK					GM13611				SLIT1
ERC1						4732471D19RIK					GM13910				SMC1B
GBF1						4833418N17RIK					GM14207				SNAP47
GTF3C6						8430410A17RIK					GM14964				SNORA16A
HSD11B1						AADACL2					GM1965				SNORA21
IFNAR2						ABCA12					GM1973				SNORA23
IKBIP						ACAD9					GM1976				SNORA73A
LBR						ACER1					GM20425				SNORA74A
MAN1C1						ADH6B					GM21762				SNORD104
NOTCH1						AGO2					GM22362				SNORD14C
SLAMF9						ALOX12					GM22706				SNORD55
SLCO4A1						ALOX12E					GM22883				SNORD8
TCF12						AMD1					GM22920				SNUPN
0910001L09RIK						ANAPC2					GM23458				SNX25
1600012F09RIK						BPIFC					GM24313				SNX31
2610018G03RIK						C130079G13RIK					GM24440				SNX6
2810432D09RIK						CALM5					GM25260				SPIC
5830405N20RIK						CALML3					GM25545				STK3
A130050O07RIK						CES2G					GM2695				TANC2
ABHD17B						CTNND2					GM3002				TBC1D22A
AI462493						CXCL2					GM3360				TCFCP2
BC031353						CYP39A1					GM3558				TCFEC
BCR						DLG2					GM3571				TCTN3
CTSL						DSC1					GM410				TECPR2
EFCAB4B						EFNA3					GM4759				TEF
GM10320						ELOVL4					GM5458				TEP1
GM10602						ENDOU					GM5617				TGM1
GM5884						EXPH5					GM568				TK2
GRIA3						FOXN1					GM5884				TMEM178
IIGP1						GADL1					GM6054				TMEM206
MIR421						GJB5					GM6498				TMEM208
MMGT2						GM10639					GM7592				TMEM37
NUDT16						GM11992					GM7901				TNFSF18
NUDT19						GM24464					GM829				TPP1
SGCB						GM94					GM9228				TRF
SLC12A6						GSTA1					GM9558				TRIM41
SLFN8						GSTA2					GM9938				TSLP
SMR3A						GSTM6					GNA11				TTC12
SNX18						KCTD1					GPR155				TTC28
SRP9						KRTAP3-2					GPR171				UNC5A
TAPT1						LIPM					GPR174				USHBP1
DAD1						LY6G6C					GPR52				USP21
EMP3						LYPD6B					GPRASP2				VMN2R29
IRF8						MAGOH					GRAP				VSIG10L
P2RY13						MAL2					GRHPR				WDFY3
PADI2						MALL					GRIA3				WTIP
PLTP						MESP2					GRM8				ZCCHC14
RND3						MID2					H2-Q4				ZFP281
SLC44A2						MT4					H2-Q5				ZFP69
TFRC						ORM1					HAUS3				ZFP90
TLR7						POLR3G					HAUS7				ACSS1
TSPAN13						PRKCB					HAVCR1				ANO6
ZCCHC24						PROSC					HBS1L				ATP6V0A1
2610044O15RIK						PSAPL1					HDAC10				CALCRL
AY512938						PYY					HELQ				CAMK1
CD209D						SCEL					HIP1R				CNDP2
GM568						SCN3A					HIST2H2BE				CPEB3
LY6D						SDCBP2					HIVEP3				CPEB4
MIR374						SDR16C5					HMGCS2				GABBR1
NCEH1						SDR16C6					HS3ST3A1				GLUL
PHXR4						SERPINB12					HS3ST3B1				GNA12
RELL1						SKINT10					ID3				HCFC2
RPP40						SKINT11					IFNAR1				HJURP
TMEM50A						SKINT9					IFT20				IFI27
CDS1						SLC16A14					IFT27				LEPROT
GPR18						SLCO2A1					IGF1R				LUZP1
MTIF2						SNORA16A					IGL-V2				MANBAL
RGS18						SNORA21					IL17RB				MAST4
TOMM5						SPRR1B					IL1RL2				MICAL2
CCR5						SUCNR1					IL9R				MMD
GLYCAM1						SULT5A1					INPP5K				NCK1
GM7592						TCP11L2					INTS7				NINJ1
IGKV10-96						TMPRSS4					IQCB1				PECR
LIFR						VAULTRC5					ITGB3				PIK3R1
RUNDC2A						WDR65					IZUMO4				PLA2G4A
SH2B2						ZFP750					JKAMP				PRDX1
SURF4						ZKSCAN17					KDM1B				RHOC
LY6C1						CD82					KDM4B				RNF141
SLC39A14						CIRH1A					KDR				SERPINE1
BPIFA2						GCH1					KHK				SLC15A3
CLEC10A						LMNA					KLHDC5				SMAGP
KLRD1						PFKFB4					KLHL6				TMEM87B
SELL						PSTPIP2					KLK1				ULK2
						QARS					KLK1B21				VAMP5
						RABGGTB					KLK1B26				2310028H24RIK
						RTN2					KLK1B27				2810008D09RIK
						SLC12A2					KLK1B4				4930471M23RIK
						SLC3A2					KLK1B5				6430706D22RIK
						SNORD21					KLRA17				APH1B
						TAF4B					L3MBTL2				ARL10
						TJP2					LCA5				ATP10D
						TTC39C					LEFTY1				BC026585
						CST6					LGALS4				CCDC93
						DDX3Y					LGR5				CD200R1
						EFNA5					LIFR				COPA
						EMP2					LMF2				COPZ2
						EPHX3					LOC100134980				CTNND1
						FOXQ1					LRRC16A				D630037F22RIK
						GEM					LY6A				DRAM2
						GM24134					LY6D				DSCR3
						GM25744					LY6G5B				FAM125B
						GM26135					LYNX1				FTL2
						GPR111					MAFK				GBP4
						HNRNPLL					MAGOH				GM10728
						HOOK1					MAML2				GM12902
						MIR18					MAN2A2				GM22245
						NAALADL2					MAP3K19				GM23442
						NEURL3					MBTPS2				GM23927
						NFIB					MCART6				GM24097
						N-R5S68					MCTP2				GM25986
						PCDH1					MCTS2				GM26225
						PKNOX1					MED24				GM5548
						RDH12					MED31				GM826
						RNU73B					METTL4				IFFO1
						SKINT3					MGL2				ING4
						SLC19A2					MIR181B-1				LRP2BP
						SNORD15A					MIR1929				MAN2A1
						SNORD8					MIR374				MBLAC1
						TTC9					MIR421				MIR505
						DDB1					MIR592				MIR701
						DOK3					MMGT2				PER3
						IFRD1					MPG				PSMA8
						LAMC2					MPND				PTPLAD1
						NDEL1					MRPL23				PYGB
						PPAP2A					MRPL24				SLC25A36
						RHOF					MRPS26				SNORD87
						RPS6KA2					MSMP				SOCS5
						SLC16A1					MYH13				ZFP187
						SLCO3A1					N4BP3				ZFP773
						TPI1					N6AMT2				ABHD12
						AMD-PS1					NA				ABL1
						BAIAP2					NCKAP1				ARHGEF2
						DEFB6					NCKIPSD				ASAH1
						EEF1E1					NDUFC1				BTG2
						GM22154					NDUFS7				CD68
						GM23143					NDUFV1				CLCN4-2
						GM24253					NFRKB				COQ10A
						GM25099					NHP2L1				CRIM1
						GM25128					NPRL3				CSF1R
						GM25939					NR2C2AP				ENPP1
						GPR4					N-R5S27				MAFG
						MMP14					NT5M				OAF
						N-R5S127					NUDCD3				P2RX7
						N-R5S156					NUDT14				P4HA1
						OLFR767					NUDT16				PRDM1
						PIP5K1A					NUDT19				RABGGTA
						TMEM234					OBSCN				SLC39A10
						FCRLB					OLFR164				SUCLG2
						GOT1					OLFR165				TLR4
						HAL					OLFR166				TNS3
						IL23A					OLFR168				UAP1L1
						NLRP3					ORAI2				VTA1
						RNASE1					OTUD7B				WDR12
						TMCO3					PAQR5				YAF2
						ZDHHC2					PDE7A				ZDHHC2
						GM5779					PDZD11				40974
						NPBWR1					PDZD4				AKR1E1
						N-R5S25					PEX19				ANXA9
						N-R5S71					PGAM2				BC100451
						PHYHIP					PHF17				BTNL5
						PLK3					PHGDH				COLGALT1
						PROM2					PKIG				CPQ
						SNORA69					PLRG1				ETV1
						SNORD55					PLXDC1				F630028O10RIK
						CAV1					PML				FAM167A
						MMP10					POLD2				FAN1
						RASL11B					POLDIP2				GBP11
						SDC4					POP4				LMBRD1
						SLC15A3					PPIF				MIR1839
						GM22744					PPM1E				MIR29B-2
						GM23245					PPM1L				MIR339
						GM24489					PRDM2				NCOA4
						LYSMD1					PRKCC				PLCL1
						MAFK					PRODH				PRG4
						RAB18					PSAT1				PROSC
						SKINT4					PSMD9				QTRTD1
						SLC5A1					PTAR1				SERPINA3F
						SUSD2					PTBP1				SLC46A1
						WNT9A					PTCH1				TADA2A
						EPHA2					PTPRS				APOE
						EPRS					PYCR2				ARRDC3
						FAM129B					QPCTL				BATF2
						HYAL1					RAB3IP				CANX
						P4HA1					RAB6B				CEP68
						RAB14					RABL3				CLOCK
						SCIN					RAD54L2				CLSTN1
						TXNRD1					RAI2				COMT
						1110067D22RIK					RALGPS2				CYB5R1
						ASTL					RANBP17				DAGLB
						BTBD1					RBBP6				DHRS3
						C030019I05RIK					RDH12				FNIP1
						GM23344					RELL1				MCCC1
						GM26265					RGS7BP				MKL2
						GSTM2					RHOBTB2				RAB38
						MMP3					RNASEK				RIT1
						MUC15					RNF122				SNX13
						N-R5S151					RNF187				TCTEX1D4
						ALPK2					RPP40				UGCG
						EMP1					RTN4RL1				WSB2
						ERRFI1					SC4MOL				5730469M10RIK
						GK5					SC5D				6330407A03RIK
						KDM2B					SCAMP4				AF251705
						MEPCE					SCAP				ARHGAP39
						NDRG1					SERINC5				ASRGL1
						NR4A3					SERPINC1				AW549877
						SMOX					SETBP1				CRYZ
						UCK2					SETD7				FAM126A
						ATP6V0A4					SH2B1				FTL1
						DGAT1					SH2B2				GAS5
						GM23519					SIGLECH				GM10179
						HAS2					SIK1				GM10673
						HSPA1A					SIT1				GM23579
						IL22RA1					SLC25A12				GM24208
						ISY1					SLC30A4				GM24464
						N-R5S162					SLC35B1				GM26205
						N-R5S211					SLC35E2				GM26675
						SPINK5					SMIM7				NOS1AP
						TMEFF1					SNORD32A				ORC5
						TPRG					SNRNP25				PLK3
						ARL4D					SNX29				TCEAL1
						ERBB2					SNX9				TMEM14C
						SNORD15B					SPATA13				UBTD1
						CCR4					SPCS3				1810011O10RIK
						GGCT					SPEF2				CD302
						LHFPL1					SPIB				CD82
						LY6G6E					SPIN1				CERK
											SPTY2D1				DMXL2
											SRL				DNAJC15
											SRPK2				ENTPD1
											SRPK3				EPN2
											SSBP2				GM26330
											SSR2				HPRT
											SSR3				KIF1B
											STK38L				LRP5
											STOML1				MTR
											STOX2				NAGK
											STT3B				PKD2
											SURF4				SLC17A5
											SYS1				UTY
											SZT2				VPS37B
											TAF9B				4932442E05RIK
											TAPT1				5730407I07RIK
											TBC1D7				AKIRIN2
											TBL1X				AMZ1
											TBXA2R				ASAH2
											TCFAP4				CP
											TCSTV3				EFHA2
											TET1				GM20460
											TEX261				GM26393
											TIMD2				GSAP
											TLCD2				PGAP1
											TLR9				TDRKH
											TMED9				TPRA1
											TMEM147				ZRSR1
											TMEM163				ARL6IP1
											TMEM194B				ATP13A3
											TMEM214				CD48
											TMEM221				CEPT1
											TMEM229B				CMKLR1
											TMEM234				DOCK7
											TOR2A				F11R
											TRAF4				GCNT1
											TRAPPC2L				LGALS3BP
											TRIM23				MFSD1
											TRMT2B				NAE1
											TRP53I11				PBX3
											TSPYL4				RABGGTB
											TTLL12				RCBTB2
											TUBGCP5				RNF2
											TXNDC5				SLC7A7
											USP20				SLC9A9
											VEGFC				TNFRSF11A
											VPS13A				TNFRSF14
											XKRX				5033430I15RIK
											ZC3H12B				C1RB
											ZC3H12C				CASP12
											ZCCHC18				GM20605
											ZDHHC15				GM23301
											ZDHHC4				GM24045
											ZFP1				HBA-A1
											ZFP131				HBA-A2
											ZFP599				SGPL1
											ZFP658				SPECC1L
											ZFP810				ACRBP
											ZHX3				ALDH18A1
											ZKSCAN17				CDC42EP2
											ZRANB1				CEP290
											ZXDA				DENND1A
											ACY1				FEZ2
											AGTRAP				LMBR1
											BCL11A				PDE4DIP
											BCL7C				PIKFYVE
											CARD11				SASH1
											CIB1				SNX8
											CXCR3				TMEM126B
											FANCD2				TMEM2
											HUWE1				2010016I18RIK
											INSIG1				5330417H12RIK
											IPO9				ABCD3
											KMO				CD99L2
											PIK3IP1				CLEC4A2
											RILPL2				DNAJB7
											SERPINI1				GM23344
											SLC36A4				GM7204
											TRAPPC5				IL10RB
											0610007P14RIK				INPP4B
											4632434I11RIK				LAPTM4A
											4933439C10RIK				SNORA61
											ADAMTS6				SNORD110
											ATG5
											CARNS1
											CDKN2C
											CSDA
											D030056L22RIK
											DGKD
											FAM185A
											GM10759
											GM11801
											GM22738
											GM5644
											HAAO
											S1PR4
											SERP1
											SKP1A
											SNX18
											TMX4
											BET1
											BTBD3
											GAPT
											GPM6B
											HSD11B1
											NET1
											PAFAH1B3
											PMVK
											PTPN4
											RGS18
											TFRC
											2610018G03RIK
											APOA1BP
											H2-Q6
											IGL-V1
											LAIR1
											RAD9B
											ACAP1
											IRF8
											NENF
											SEMA7A
											SOCS3
											SPINT2
											TAGLN2
											AI504432
											CACNA1E
											CTSE
											DCUN1D4
											FGFR1
											RUNDC2A
											SCD2
											CHST15
											FKBP2
											TRIB1
											ANAPC1
											GM5514
											GNG12
											ABHD6
											SEMA4B
											CD200
											CD72
											PLAUR
											SESN3
											5830405N20RIK
											KYNU
